# Supplementary material for: Identification of necroptosis-related subtypes and prognosis model in triple negative breast cancer
Source: Front Immunol. 2022 Aug 19;13:964118. doi: 10.3389/fimmu.2022.964118 (PMC9437322; doi:10.3389/fimmu.2022.964118)
Supplement: Supplementary file 1 [file Table_1.xlsx]

## Sheet: S1
Table S1: Clinical information of 155 triple-negative breast cancer patients
ID	futime	fustat	age	T	N	stage
GSM2561980	2730	0	44	T1	N1	II
GSM2561981	1350	1	36	T4	N3	III
GSM2561982	210	1	39	T2	N1	II
GSM2561983	2160	0	44	T1	N0	I
GSM2561984	3390	0	45	T2	N0	II
GSM2561985	1710	0	46	T2	N0	II
GSM2561986	1890	0	52	T2	N0	II
GSM2561987	2310	0	42	T1	N1	II
GSM2561988	2970	0	40	T2	N0	II
GSM2561989	2970	0	40	T2	N0	II
GSM2561990	1290	0	48	T1	N0	I
GSM2561991	1500	1	67	T2	N3	III
GSM2561992	1920	1	27	T1	N0	I
GSM2561993	3480	0	52	T1	N1	II
GSM2561994	3510	0	46	T1	N0	I
GSM2561995	4740	0	46	T1	N0	I
GSM2561996	2730	0	42	T1	N1	II
GSM2561997	3390	0	45	T2	N0	II
GSM2561998	1620	1	34	T2	N1	II
GSM2561999	2730	0	40	T2	N0	II
GSM2562000	750	1	27	T3	N3	III
GSM2562001	1560	0	68	T2	N0	II
GSM2562002	3840	0	38	T2	N0	II
GSM2562003	2970	0	53	T2	N0	II
GSM2562004	2670	0	45	T1	N0	I
GSM2562005	2160	0	49	T2	N0	II
GSM2562006	3990	0	53	T2	N1	II
GSM2562007	4710	0	39	T2	N1	II
GSM927095	4440	0	39	T2	N0	II
GSM927096	300	1	42	T2	N1	II
GSM927099	300	1	39	T3	N0	II
GSM927103	690	1	30	T3	N0	II
GSM927105			34	T2	N1	II
GSM927107	3600	0	34	T2	N0	II
GSM927111	360	1	62	T2	N1	II
GSM927112	3330	0	48	T2	N0	II
GSM927113	1440	1	45	T4	N0	III
GSM927136	2400	0	63	T2	N0	II
GSM927138	1440	1	45	T2	N1	II
GSM927150	1620	0	36	T3	N0	II
GSM927153	1080	1	51	T2	N1	II
GSM927158	1440	0	36	T3	N1	III
TCGA-E2-A14R	1174	0	62	T2	N0	II
TCGA-E2-A1LL	1309	0	73	T3	N2	III
TCGA-A7-A4SE	644	0	54	T2	N0	II
TCGA-BH-A18V	1556	1	48	T2	N1	II
TCGA-AO-A0J6	1140	0	61	T2	N0	II
TCGA-C8-A12V	385	0	55	T2	N0	II
TCGA-A7-A6VV	313	0	51	T2	N0	II
TCGA-E2-A1L7	1836	0	40	T2	N2	III
TCGA-EW-A1P8	239	1	58	T2	N3	III
TCGA-EW-A1OW	694	0	58	T2	N0	II
TCGA-E2-A150	1935	0	48	T2	N0	II
TCGA-S3-AA10	468	0	65	T2	N0	II
TCGA-AR-A256	2854	1	45	T2	N0	II
TCGA-C8-A27B	439	0	48	T3	N0	II
TCGA-EW-A3U0	532	0	61	T3	N1	III
TCGA-C8-A26X	376	0	58	T1	N1	II
TCGA-EW-A1OV	789	0	56	T2	N1	II
TCGA-A2-A1G6	501	0	50	T2	N2	III
TCGA-EW-A6SB	760	0	62	T2	N0	II
TCGA-EW-A1PH	607	0	52	T1	N1	II
TCGA-BH-A1FC	3472	1	78	T1	N1	II
TCGA-GI-A2C9	3342	0	58	T3	N0	II
TCGA-D8-A27M	410	0	59	T1	N0	I
TCGA-AR-A0U4	2615	0	54	T2	N0	II
TCGA-A2-A0YE	554	0	48	T2	N1	II
TCGA-GM-A2DH	2193	0	58	T1	N0	I
TCGA-AR-A0U1	3101	0	36	T2	N1	II
TCGA-BH-A42U	3364	0	80	T2	N0	II
TCGA-D8-A1JL	611	0	72	T2	N0	II
TCGA-BH-A1EW	1694	1	38	T2	N1	II
TCGA-A8-A08R	30	0	52	T2	N1	II
TCGA-E2-A1LH	3247	0	59	T1	N0	I
TCGA-AR-A1AY	1026	0	65	T1	N0	I
TCGA-E9-A5FL	24	0	65	T3	N0	II
TCGA-AC-A7VC			56	T3	N0	II
TCGA-AC-A2QJ	446	1	48	T4	N0	III
TCGA-AR-A0TU	709	0	35	T2	N0	II
TCGA-AO-A0J4	1587	0	41	T1	N0	I
TCGA-A2-A0SX	1534	0	48	T1	N0	I
TCGA-BH-A18G	149	0	81	T1	N0	I
TCGA-AO-A124	3506	0	38	T2	N0	II
TCGA-A2-A0T0	533	0	59	T2	N1	II
TCGA-AO-A12F	1842	0	36	T2	N0	II
TCGA-D8-A1XQ	499	0	69	T2	N0	II
TCGA-A2-A3XY	1064	0	49	T2	N1	II
TCGA-B6-A400	215	0	43	T2	N2	III
TCGA-BH-A0WA	701	0	82	T1	N0	I
TCGA-BH-A0RX	170	0	59	T2	N0	II
TCGA-BH-A0B3	1203	0	53	T2	N1	II
TCGA-A7-A0DA	1085	0	62	T2	N0	II
TCGA-D8-A1XK	441	0	55	T2	N1	II
TCGA-BH-A0BG	1871	0	73	T1	N0	I
TCGA-E2-A14N	1434	0	37	T2	N1	II
TCGA-D8-A27F	488	0	40	T2	N0	II
TCGA-AN-A04D	52	0	58	T2	N1	II
TCGA-A7-A26G	722	0	50	T2	N0	II
TCGA-A1-A0SP	584	0	40	T2	N0	II
TCGA-AC-A2BK	2222	0	78	T2	N2	III
TCGA-AO-A128	3248	0	61	T2	N0	II
TCGA-AQ-A04J	819	0	45	T2	N0	II
TCGA-A7-A6VY	266	0	48	T2	N1	II
TCGA-LL-A73Y	477	0	67	T1	N0	I
TCGA-AO-A1KR	2513	0	51	T2	N0	II
TCGA-C8-A3M7	1034	1	60	T4	N0	III
TCGA-A2-A04U	2654	0	47	T2	N0	II
TCGA-LL-A5YO	440	0	50	T1	N0	I
TCGA-AN-A0AR	10	0	55	T2	N0	II
TCGA-E2-A1LS	1604	0	46	T1	N0	I
TCGA-A2-A0D0	2048	0	60	T2	N0	II
TCGA-A2-A3XX	1439	1	49	T2	N0	II
TCGA-AC-A2QH	1005	0	58	T3	N0	II
TCGA-AN-A0AT	10	0	62	T2	N0	II
TCGA-A1-A0SK	967	1	54	T2	N0	II
TCGA-AO-A0JL	1683	0	59	T2	N2	III
TCGA-A2-A3XT	2525	0	45	T2	N1	II
TCGA-EW-A1P4	907	0	43	T2	N0	II
TCGA-AR-A0TS	2275	0	46	T2	N1	II
TCGA-S3-AA15	421	0	51	T2	N1	II
TCGA-A2-A0D2	1027	0	45	T2	N0	II
TCGA-D8-A13Z	635	0	51	T2	N2	III
TCGA-EW-A1PB	608	0	70	T3	N1	III
TCGA-HN-A2NL	79	0	56	T2	N0	II
TCGA-AR-A2LR	846	0	49	T1	N0	I
TCGA-C8-A1HJ	5	0	53	T2	N0	II
TCGA-E2-A158	450	0	43	T1	N1	II
TCGA-BH-A0E0	134	0	38	T3	N3	III
TCGA-AN-A0XU	10	0	54	T2	N0	II
TCGA-A8-A07O	304	0	51	T2	N0	II
TCGA-D8-A147	584	0	45	T2	N0	II
TCGA-C8-A131	411	0	82	T2	N2	III
TCGA-D8-A27H	397	0	72	T2	N0	II
TCGA-B6-A402	2281	0	47	T1	N0	I
TCGA-A8-A09X	426	1	62	T2	N3	III
TCGA-E2-A14X	972	0	55	T2	N2	III
TCGA-D8-A1JF	366	0	79	T1	N2	III
TCGA-AC-A6IW	413	0	73	T2	N0	II
TCGA-AO-A03U	1793	1	31	T1	N0	I
TCGA-AO-A129	3286	0	29	T2	N1	II
TCGA-D8-A143	431	0	51	T2	N0	II
TCGA-A7-A6VW	285	0	48	T2	N0	II
TCGA-GM-A2DF	2155	0	53	T1	N1	II
TCGA-LL-A441	996	0	62	T1	N0	I
TCGA-C8-A26Y			90	T2	N0	II
TCGA-AN-A0G0	16	0	56	T2	N0	II
TCGA-GM-A2DB	2406	0	62	T2	N0	II
TCGA-OL-A6VO	858	0	43	T1	N0	I
TCGA-BH-A0B9	1572	0	44	T1	N0	I
TCGA-AR-A5QQ	322	1	68	T3	N1	III
TCGA-A8-A07C	1034	0	57	T2	N0	II
TCGA-AN-A0AL	227	0	41	T4	N0	III
TCGA-A2-A0CM	754	1	40	T2	N0	II
TCGA-AR-A1AR	524	1	50	T1	N2	III
TCGA-BH-A0BL	2278	0	35	T1	N0	I

## Sheet: S2
Table S2: Summary of 67 recognized necroptosis-related genes (Tips: The red is common necroptosis-genes from arctiles)
GeneSymbol	GeneName	GENEID	GENEBIOTYPE	Type			Common necroptosis genes from articles
ALK	ALK receptor tyrosine kinase(ALK)	ENSG00000171791	Protein coding gene	necroptosis			TNF
APP	amyloid beta precursor protein(APP)	ENSG00000171094	Protein coding gene	necroptosis			TNFRSF1A
ATRX	ATRX chromatin remodeler(ATRX)	ENSG00000142192	Protein coding gene	necroptosis			TNFRSF1B
AXL	AXL receptor tyrosine kinase(AXL)	ENSG00000101017	Protein coding gene	necroptosis			TNFRSF21
BACH2	BTB domain and CNC homolog 2(BACH2)	ENSG00000103152	Protein coding gene	necroptosis			TNFSF10
BCL2	BCL2 apoptosis regulator(BCL2)	ENSG00000122025	Protein coding gene	necroptosis			cIAP1/2
BCL2L11	BCL2 like 11(BCL2L11)	ENSG00000117560	Protein coding gene	necroptosis			RIPK1
BNIP3	BCL2 interacting protein 3(BNIP3)	ENSG00000230108	Protein coding gene	necroptosis			TRAF2
BRAF	B-Raf proto-oncogene, serine/threonine kinase(BRAF)	ENSG00000206439	Protein coding gene	necroptosis			CYLD
CASP8	caspase 8(CASP8)	ENSG00000228978	Protein coding gene	necroptosis			FADD
CD40	CD40 molecule(CD40)	ENSG00000223952	Protein coding gene	necroptosis			TRADD
CDKN2A	cyclin dependent kinase inhibitor 2A(CDKN2A)	ENSG00000232810	Protein coding gene	necroptosis			CASP8
CFLAR	CASP8 and FADD like apoptosis regulator(CFLAR)	ENSG00000228849	Protein coding gene	necroptosis			RIPK3
CYLD	CYLD lysine 63 deubiquitinase(CYLD)	ENSG00000204490	Protein coding gene	necroptosis			MLKL
DDX58	DExD/H-box helicase 58(DDX58)	ENSG00000228321	Protein coding gene	necroptosis
DIABLO	diablo IAP-binding mitochondrial protein(DIABLO)	ENSG00000112182	Protein coding gene	necroptosis
DNMT1	DNA methyltransferase 1(DNMT1)	ENSG00000110218	Protein coding gene	necroptosis
EGFR	epidermal growth factor receptor(EGFR)	ENSG00000064012	Protein coding gene	necroptosis
FADD	Fas associated via death domain(FADD)	ENSG00000136997	Protein coding gene	necroptosis
FAS	Fas cell surface death receptor(FAS)	ENSG00000121858	Protein coding gene	necroptosis
FASLG	Fas ligand(FASLG)	ENSG00000227402	Protein coding gene	necroptosis
FLT3	fms related receptor tyrosine kinase 3(FLT3)	ENSG00000224399	Protein coding gene	necroptosis	Necroptosis signaling mechanism. (Gong et al. Molecular Cancer, 2019; 18:100).
GATA3	GATA binding protein 3(GATA3)	ENSG00000226614	Protein coding gene	necroptosis
HAT1	histone acetyltransferase 1(HAT1)	ENSG00000229802	Protein coding gene	necroptosis
HDAC9	histone deacetylase 9(HDAC9)	ENSG00000206288	Protein coding gene	necroptosis
HSP90AA1	heat shock protein 90 alpha family class A member 1(HSP90AA1)	ENSG00000112473	Protein coding gene	necroptosis
HSPA4	heat shock protein family A (Hsp70) member 4(HSPA4)	ENSG00000135341	Protein coding gene	necroptosis
ID1	inhibitor of DNA binding 1, HLH protein(ID1)	ENSG00000124256	Protein coding gene	necroptosis
IDH1	isocitrate dehydrogenase (NADP(+)) 1(IDH1)	ENSG00000080824	Protein coding gene	necroptosis
IDH2	isocitrate dehydrogenase (NADP(+)) 2(IDH2)	ENSG00000129465	Protein coding gene	necroptosis
IPMK	inositol polyphosphate multikinase(IPMK)	ENSG00000285379	Protein coding gene	necroptosis
ITPK1	inositol-tetrakisphosphate 1-kinase(ITPK1)	ENSG00000107201	Protein coding gene	necroptosis
KLF9	Kruppel like factor 9(KLF9)	ENSG00000100605	Protein coding gene	necroptosis	Gong et al. Molecular Cancer, 2019; 18:100.
LEF1	lymphoid enhancer binding factor 1(LEF1)	ENSG00000274958	Protein coding gene	necroptosis
MAP3K7	mitogen-activated protein kinase kinase kinase 7(MAP3K7)	ENSG00000085224	Protein coding gene	necroptosis
MAPK8	mitogen-activated protein kinase 8(MAPK8)	ENSG00000151151	Protein coding gene	necroptosis
MLKL	mixed lineage kinase domain like pseudokinase(MLKL)	ENSG00000165699	Protein coding gene	necroptosis
MPG	N-methylpurine DNA glycosylase(MPG)	ENSG00000127191	Protein coding gene	necroptosis
MYC	MYC proto-oncogene, bHLH transcription factor(MYC)	ENSG00000028137	Protein coding gene	necroptosis
MYCN	MYCN proto-oncogene, bHLH transcription factor(MYCN)	ENSG00000096717	Protein coding gene	necroptosis
OTULIN	OTU deubiquitinase with linear linkage specificity(OTULIN)	ENSG00000283100	Protein coding gene	necroptosis
PANX1	pannexin 1(PANX1)	ENSG00000068903	Protein coding gene	necroptosis
PLK1	polo like kinase 1(PLK1)	ENSG00000067182	Protein coding gene	necroptosis
RIPK1	receptor interacting serine/threonine kinase 1(RIPK1)	ENSG00000142082	Protein coding gene	necroptosis
RIPK3	receptor interacting serine/threonine kinase 3(RIPK3)	ENSG00000134323	Protein coding gene	necroptosis
RNF31	ring finger protein 31(RNF31)	ENSG00000128708	Protein coding gene	necroptosis
SIRT1	sirtuin 1(SIRT1)	ENSG00000161011	Protein coding gene	necroptosis
SIRT2	sirtuin 2(SIRT2)	ENSG00000164342	Protein coding gene	necroptosis
SIRT3	sirtuin 3(SIRT3)	ENSG00000154370	Protein coding gene	necroptosis
SLC39A7	solute carrier family 39 member 7(SLC39A7)	ENSG00000146072	Protein coding gene	necroptosis
SPATA2	spermatogenesis associated 2(SPATA2)	ENSG00000092098	Protein coding gene	necroptosis
SQSTM1	sequestosome 1(SQSTM1)	ENSG00000285152	Protein coding gene	necroptosis
STAT3	signal transducer and activator of transcription 3(STAT3)	ENSG00000130816	Protein coding gene	necroptosis
STUB1	STIP1 homology and U-box containing protein 1(STUB1)	ENSG00000184047	Protein coding gene	necroptosis
TARDBP	TAR DNA binding protein(TARDBP)	ENSG00000138795	Protein coding gene	necroptosis
TERT	telomerase reverse transcriptase(TERT)	ENSG00000158480	Protein coding gene	necroptosis
TLR3	toll like receptor 3(TLR3)	ENSG00000107485	Protein coding gene	necroptosis
TNF	tumor necrosis factor(TNF)	ENSG00000048052	Protein coding gene	necroptosis
TNFRSF1A	TNF receptor superfamily member 1A(TNFRSF1A)	ENSG00000146648	Protein coding gene	necroptosis
TNFRSF1B	TNF receptor superfamily member 1B(TNFRSF1B)	ENSG00000107643	Protein coding gene	necroptosis
TNFRSF21	TNF receptor superfamily member 21(TNFRSF21)	ENSG00000153094	Protein coding gene	necroptosis
TNFSF10	TNF superfamily member 10(TNFSF10)	ENSG00000164362	Protein coding gene	necroptosis
TRAF2	TNF receptor associated factor 2(TRAF2)	ENSG00000137275	Protein coding gene	necroptosis
TRIM11	tripartite motif containing 11(TRIM11)	ENSG00000168040	Protein coding gene	necroptosis
TSC1	TSC complex subunit 1(TSC1)	ENSG00000168404	Protein coding gene	necroptosis
USP22	ubiquitin specific peptidase 22(USP22)	ENSG00000170606	Protein coding gene	necroptosis
ZBP1	Z-DNA binding protein 1(ZBP1)	ENSG00000147889	Protein coding gene	necroptosis

## Sheet: S3
Table S3: Summary of 67 recognized necroptosis-related genes (Tips: The red is intersected necroptosis-genes from GendCard and 67 NRGs)
Top 299 Necroptosis-Genes from GeneCard	Description	Category	Gifts	GC Id	Relevance score		67 NRGs	48 intersected Genes
RIPK1	Receptor Interacting Serine/Threonine Kinase 1	Protein Coding	48	GC06P003155	19.4343		FADD	RIPK1
MLKL	Mixed Lineage Kinase Domain Like Pseudokinase	Protein Coding	41	GC16M074672	16.2323		FAS	MLKL
RIPK3	Receptor Interacting Serine/Threonine Kinase 3	Protein Coding	42	GC14M024336	16.1032		FASLG	RIPK3
ZBP1	Z-DNA Binding Protein 1	Protein Coding	38	GC20M057603	9.31788		MLKL	ZBP1
CASP8	Caspase 8	Protein Coding	50	GC02P201233	7.43083		RIPK1	CASP8
TNF	Tumor Necrosis Factor	Protein Coding	50	GC06P076864	4.66559		RIPK3	TNF
CYLD	CYLD Lysine 63 Deubiquitinase	Protein Coding	48	GC16P050742	4.06246		TLR3	CYLD
ITPK1	Inositol-Tetrakisphosphate 1-Kinase	Protein Coding	40	GC14M092936	3.62447		TNF	ITPK1
IPMK	Inositol Polyphosphate Multikinase	Protein Coding	38	GC10M058191	3.62447		TSC1	IPMK
MAP3K7	Mitogen-Activated Protein Kinase Kinase Kinase 7	Protein Coding	50	GC06M090513	3.17627		TRIM11	MAP3K7
TRPM7	Transient Receptor Potential Cation Channel Subfamily M Member 7	Protein Coding	45	GC15M050552	3.03769		CASP8	FADD
FADD	Fas Associated Via Death Domain	Protein Coding	45	GC11P070203	2.7287		ZBP1	SPATA2
PELI1	Pellino E3 Ubiquitin Protein Ligase 1	Protein Coding	41	GC02M064092	2.68543		MAPK8	TNFRSF1A
PGLYRP1	Peptidoglycan Recognition Protein 1	Protein Coding	40	GC19M062051	2.61709		IPMK	SIRT3
SPATA2	Spermatogenesis Associated 2	Protein Coding	33	GC20M049903	2.52973		ITPK1	TRAF2
CASP6	Caspase 6	Protein Coding	47	GC04M109688	2.3786		SIRT3	CFLAR
TP53	Tumor Protein P53	Protein Coding	51	GC17M007661	2.00974		MYC	FAS
TNFRSF1A	TNF Receptor Superfamily Member 1A	Protein Coding	48	GC12M006328	2.00332		TNFRSF1A	MYC
TNFAIP3	TNF Alpha Induced Protein 3	Protein Coding	47	GC06P137866	1.84873		TNFSF10	SIRT2
UCHL1	Ubiquitin C-Terminal Hydrolase L1	Protein Coding	49	GC04P041256	1.83244		TNFRSF1B	BCL2
SIRT3	Sirtuin 3	Protein Coding	46	GC11M000215	1.80331		TRAF2	AXL
TNIP1	TNFAIP3 Interacting Protein 1	Protein Coding	40	GC05M151029	1.78025		PANX1	SLC39A7
STING1	Stimulator Of Interferon Response CGAMP Interactor 1	Protein Coding	33	GC05M139476	1.78025		OTULIN	USP22
SERTAD1	SERTA Domain Containing 1	Protein Coding	34	GC19M040421	1.76154		CYLD	PANX1
TRAF2	TNF Receptor Associated Factor 2	Protein Coding	44	GC09P136881	1.74413		USP22	DIABLO
CFLAR	CASP8 And FADD Like Apoptosis Regulator	Protein Coding	44	GC02P201117	1.71377		MAP3K7	FASLG
MAPK14	Mitogen-Activated Protein Kinase 14	Protein Coding	50	GC06P077003	1.70013		SQSTM1	HSP90AA1
HMGB1	High Mobility Group Box 1	Protein Coding	44	GC13M030456	1.70013		STAT3	STUB1
FAS	Fas Cell Surface Death Receptor	Protein Coding	49	GC10P090723	1.68166		DIABLO	TNFSF10
BIRC2	Baculoviral IAP Repeat Containing 2	Protein Coding	44	GC11P102347	1.66486		DNMT1	PLK1
AIFM1	Apoptosis Inducing Factor Mitochondria Associated 1	Protein Coding	47	GC0XM130129	1.61076		CFLAR	SQSTM1
KLHDC10	Kelch Domain Containing 10	Protein Coding	33	GC07P130070	1.60168		BRAF	TNFRSF21
GSK3B	Glycogen Synthase Kinase 3 Beta	Protein Coding	48	GC03M119821	1.53237		AXL	ID1
XIAP	X-Linked Inhibitor Of Apoptosis	Protein Coding	47	GC0XP123859	1.48594		ID1	TLR3
MYC	MYC Proto-Oncogene, BHLH Transcription Factor	Protein Coding	50	GC08P127735	1.46643		CDKN2A	OTULIN
TNIP3	TNFAIP3 Interacting Protein 3	Protein Coding	37	GC04M121131	1.46643		HSPA4	STAT3
GJB1	Gap Junction Protein Beta 1	Protein Coding	46	GC0XP071212	1.44601		BCL2	CDKN2A
DNM1L	Dynamin 1 Like	Protein Coding	46	GC12P032679	1.42454		STUB1	BRAF
PTGES3	Prostaglandin E Synthase 3	Protein Coding	43	GC12M056667	1.42454		FLT3	MAPK8
BRD4	Bromodomain Containing 4	Protein Coding	46	GC19M015236	1.37767		HAT1	RNF31
RB1	RB Transcriptional Corepressor 1	Protein Coding	46	GC13P048303	1.37767		SIRT2	HSPA4
SIRT2	Sirtuin 2	Protein Coding	46	GC19M038878	1.35935		SIRT1	BNIP3
DAPK1	Death Associated Protein Kinase 1	Protein Coding	48	GC09P087497	1.3517		PLK1	EGFR
FKBP1A	FKBP Prolyl Isomerase 1A	Protein Coding	45	GC20M001369	1.3517		MPG	FLT3
MIR425	MicroRNA 425	RNA Gene	20	GC03M050864	1.3517		BACH2	IDH2
EZH2	Enhancer Of Zeste 2 Polycomb Repressive Complex 2 Subunit	Protein Coding	52	GC07M148807	1.32346		GATA3	IDH1
NFE2L2	NFE2 Like BZIP Transcription Factor 2	Protein Coding	48	GC02M177227	1.32346		MYCN	LEF1
CD274	CD274 Molecule	Protein Coding	43	GC09P005450	1.32346		ALK	TNFRSF1B
CHMP4B	Charged Multivesicular Body Protein 4B	Protein Coding	41	GC20P033984	1.32346		ATRX
CXCL5	C-X-C Motif Chemokine Ligand 5	Protein Coding	40	GC04M073995	1.32346		TERT
MIR29B1	MicroRNA 29b-1	RNA Gene	21	GC07M130877	1.32346		SLC39A7
BCL2	BCL2 Apoptosis Regulator	Protein Coding	49	GC18M063123	1.31518		SPATA2
AXL	AXL Receptor Tyrosine Kinase	Protein Coding	50	GC19P041219	1.29223		RNF31
MERTK	MER Proto-Oncogene, Tyrosine Kinase	Protein Coding	50	GC02P111898	1.29223		IDH1
TYRO3	TYRO3 Protein Tyrosine Kinase	Protein Coding	47	GC15P041557	1.29223		IDH2
SIRT6	Sirtuin 6	Protein Coding	44	GC19M004174	1.29223		KLF9
NAT2	N-Acetyltransferase 2	Protein Coding	42	GC08P018391	1.29223		HDAC9
SLC39A7	Solute Carrier Family 39 Member 7	Protein Coding	40	GC06P033200	1.29223		HSP90AA1
USP22	Ubiquitin Specific Peptidase 22	Protein Coding	40	GC17M020999	1.29223		LEF1
SFTPA1	Surfactant Protein A1	Protein Coding	43	GC10P091431	1.26504		BNIP3
PANX1	Pannexin 1	Protein Coding	43	GC11P094128	1.25677		CD40
FLOT1	Flotillin 1	Protein Coding	41	GC06M061233	1.25677		BCL2L11
FLOT2	Flotillin 2	Protein Coding	41	GC17M033776	1.25677		EGFR
PDCD6IP	Programmed Cell Death 6 Interacting Protein	Protein Coding	41	GC03P033798	1.25677		DDX58
DIABLO	Diablo IAP-Binding Mitochondrial Protein	Protein Coding	46	GC12M122208	1.2368		TARDBP
FASN	Fatty Acid Synthase	Protein Coding	48	GC17M082078	1.21472		APP
CDK9	Cyclin Dependent Kinase 9	Protein Coding	45	GC09P127966	1.21472		TNFRSF21
TIMM50	Translocase Of Inner Mitochondrial Membrane 50	Protein Coding	38	GC19P039480	1.21472
SLC25A37	Solute Carrier Family 25 Member 37	Protein Coding	38	GC08P023528	1.21472
PPP1R3G	Protein Phosphatase 1 Regulatory Subunit 3G	Protein Coding	32	GC06P005085	1.21472
MIR7-1	MicroRNA 7-1	RNA Gene	19	GC09M091385	1.21472
NFKBIA	NFKB Inhibitor Alpha	Protein Coding	49	GC14M035401	1.15992
AURKC	Aurora Kinase C	Protein Coding	46	GC19P057230	1.15992
NGFR	Nerve Growth Factor Receptor	Protein Coding	45	GC17P049495	1.15992
FMR1	FMRP Translational Regulator 1	Protein Coding	43	GC0XP147933	1.15992
GNLY	Granulysin	Protein Coding	38	GC02P085685	1.12806
PARP1	Poly(ADP-Ribose) Polymerase 1	Protein Coding	48	GC01M226360	1.08375
HTRA2	HtrA Serine Peptidase 2	Protein Coding	45	GC02P074529	1.08375
HSPA5	Heat Shock Protein Family A (Hsp70) Member 5	Protein Coding	46	GC09M125234	1.06228
PRKAA2	Protein Kinase AMP-Activated Catalytic Subunit Alpha 2	Protein Coding	50	GC01P056645	1.03958
PRKAA1	Protein Kinase AMP-Activated Catalytic Subunit Alpha 1	Protein Coding	46	GC05M040759	1.03958
PITPNA	Phosphatidylinositol Transfer Protein Alpha	Protein Coding	39	GC17M002513	1.03958
TRAF5	TNF Receptor Associated Factor 5	Protein Coding	41	GC01P211326	1.02761
METTL3	Methyltransferase 3, N6-Adenosine-Methyltransferase Complex Catalytic Subunit	Protein Coding	40	GC14M021498	1.02761
FNDC4	Fibronectin Type III Domain Containing 4	Protein Coding	36	GC02M027491	1.02761
FNDC5	Fibronectin Type III Domain Containing 5	Protein Coding	34	GC01M033105	1.02761
FASLG	Fas Ligand	Protein Coding	46	GC01P172628	1.01541
TXN	Thioredoxin	Protein Coding	45	GC09M110243	1.01541
RALBP1	RalA Binding Protein 1	Protein Coding	44	GC18P009465	1.01541
TP53I3	Tumor Protein P53 Inducible Protein 3	Protein Coding	41	GC02M024078	1.01541
PRKN	Parkin RBR E3 Ubiquitin Protein Ligase	Protein Coding	38	GC06M161348	1.01541
GSDMD	Gasdermin D	Protein Coding	38	GC08P143553	1.01541
HSP90AA1	Heat Shock Protein 90 Alpha Family Class A Member 1	Protein Coding	47	GC14M102080	0.989443
STUB1	STIP1 Homology And U-Box Containing Protein 1	Protein Coding	44	GC16P009834	0.989443
TNFSF10	TNF Superfamily Member 10	Protein Coding	44	GC03M172505	0.989443
CDC37	Cell Division Cycle 37, HSP90 Cochaperone	Protein Coding	41	GC19M010391	0.989443
NFKB1	Nuclear Factor Kappa B Subunit 1	Protein Coding	50	GC04P102501	0.961206
RELA	RELA Proto-Oncogene, NF-KB Subunit	Protein Coding	50	GC11M065653	0.961206
TRPC6	Transient Receptor Potential Cation Channel Subfamily C Member 6	Protein Coding	49	GC11M101451	0.961206
SIRT5	Sirtuin 5	Protein Coding	44	GC06P013574	0.961206
MIR21	MicroRNA 21	RNA Gene	25	GC17P059841	0.961206
TNFRSF10B	TNF Receptor Superfamily Member 10b	Protein Coding	49	GC08M023020	0.929972
AURKA	Aurora Kinase A	Protein Coding	49	GC20M056370	0.929972
MYH9	Myosin Heavy Chain 9	Protein Coding	48	GC22M036281	0.929972
CASP10	Caspase 10	Protein Coding	48	GC02P201182	0.929972
PLK1	Polo Like Kinase 1	Protein Coding	48	GC16P024137	0.929972
SQSTM1	Sequestosome 1	Protein Coding	47	GC05P179806	0.929972
TNFRSF10A	TNF Receptor Superfamily Member 10a	Protein Coding	44	GC08M023190	0.929972
SOAT1	Sterol O-Acyltransferase 1	Protein Coding	44	GC01P179262	0.929972
HGF	Hepatocyte Growth Factor	Protein Coding	51	GC07M081699	0.894519
SRC	SRC Proto-Oncogene, Non-Receptor Tyrosine Kinase	Protein Coding	50	GC20P037344	0.894519
ANXA1	Annexin A1	Protein Coding	48	GC09P073151	0.894519
FPR1	Formyl Peptide Receptor 1	Protein Coding	47	GC19M051745	0.894519
CASP2	Caspase 2	Protein Coding	47	GC07P147632	0.894519
MIF	Macrophage Migration Inhibitory Factor	Protein Coding	47	GC22P023894	0.894519
KL	Klotho	Protein Coding	45	GC13P033016	0.894519
TNFRSF21	TNF Receptor Superfamily Member 21	Protein Coding	45	GC06M047231	0.894519
BCL2L1	BCL2 Like 1	Protein Coding	45	GC20M031664	0.894519
BMI1	BMI1 Proto-Oncogene, Polycomb Ring Finger	Protein Coding	42	GC10P022326	0.894519
BBC3	BCL2 Binding Component 3	Protein Coding	40	GC19M047220	0.894519
AVEN	Apoptosis And Caspase Activation Inhibitor	Protein Coding	36	GC15M033853	0.894519
ZNF7	Zinc Finger Protein 7	Protein Coding	36	GC08P144982	0.894519
PTEN	Phosphatase And Tensin Homolog	Protein Coding	50	GC10P090708	0.852467
ESR2	Estrogen Receptor 2	Protein Coding	48	GC14M064084	0.852467
GSK3A	Glycogen Synthase Kinase 3 Alpha	Protein Coding	48	GC19M061925	0.852467
C5	Complement C5	Protein Coding	46	GC09M120952	0.852467
SP1	Sp1 Transcription Factor	Protein Coding	45	GC12P053380	0.852467
EGR1	Early Growth Response 1	Protein Coding	44	GC05P138465	0.852467
C7	Complement C7	Protein Coding	44	GC05P040909	0.852467
C9	Complement C9	Protein Coding	44	GC05M039320	0.852467
C6	Complement C6	Protein Coding	43	GC05M041142	0.852467
ATG5	Autophagy Related 5	Protein Coding	43	GC06M106045	0.852467
CD74	CD74 Molecule	Protein Coding	42	GC05M150378	0.852467
NOX4	NADPH Oxidase 4	Protein Coding	41	GC11M089324	0.852467
TNFSF12	TNF Superfamily Member 12	Protein Coding	40	GC17P010605	0.852467
MKRN1	Makorin Ring Finger Protein 1	Protein Coding	40	GC07M140453	0.852467
RCN1	Reticulocalbin 1	Protein Coding	40	GC11P032090	0.852467
UHRF1	Ubiquitin Like With PHD And Ring Finger Domains 1	Protein Coding	39	GC19P004912	0.852467
AIFM2	Apoptosis Inducing Factor Mitochondria Associated 2	Protein Coding	38	GC10M070098	0.852467
SGK1	Serum/Glucocorticoid Regulated Kinase 1	Protein Coding	48	GC06M134169	0.818355
PAK1	P21 (RAC1) Activated Kinase 1	Protein Coding	48	GC11M085111	0.818355
CDC7	Cell Division Cycle 7	Protein Coding	44	GC01P091500	0.818355
CERK	Ceramide Kinase	Protein Coding	40	GC22M046684	0.818355
CTSB	Cathepsin B	Protein Coding	50	GC08M011842	0.797662
CD40LG	CD40 Ligand	Protein Coding	47	GC0XP136649	0.797662
OGT	O-Linked N-Acetylglucosamine (GlcNAc) Transferase	Protein Coding	44	GC0XP071534	0.797662
BID	BH3 Interacting Domain Death Agonist	Protein Coding	44	GC22M017734	0.797662
IFNB1	Interferon Beta 1	Protein Coding	42	GC09M021077	0.797662
ID1	Inhibitor Of DNA Binding 1, HLH Protein	Protein Coding	41	GC20P031605	0.797662
MIR155	MicroRNA 155	RNA Gene	20	GC21P025573	0.797662
TLR3	Toll Like Receptor 3	Protein Coding	50	GC04P186059	0.776924
KIAA1191	KIAA1191	Protein Coding	33	GC05M176346	0.776924
TRADD	TNFRSF1A Associated Via Death Domain	Protein Coding	42	GC16M067154	0.686345
TP63	Tumor Protein P63	Protein Coding	47	GC03P189598	0.665353
IL1A	Interleukin 1 Alpha	Protein Coding	43	GC02M112773	0.665353
PADI4	Peptidyl Arginine Deiminase 4	Protein Coding	42	GC01P017308	0.665353
MIR22	MicroRNA 22	RNA Gene	21	GC17M001713	0.665353
MIR221	MicroRNA 221	RNA Gene	21	GC0XM045746	0.665353
MIR214	MicroRNA 214	RNA Gene	21	GC01M172234	0.665353
MIR101-1	MicroRNA 101-1	RNA Gene	20	GC01M065058	0.665353
MIR485	MicroRNA 485	RNA Gene	19	GC14P109086	0.665353
MIR101-2	MicroRNA 101-2	RNA Gene	18	GC09P004863	0.665353
CTSD	Cathepsin D	Protein Coding	50	GC11M001752	0.658108
CLEC7A	C-Type Lectin Domain Containing 7A	Protein Coding	44	GC12M019786	0.658108
OTULIN	OTU Deubiquitinase With Linear Linkage Specificity	Protein Coding	38	GC05P014667	0.658108
STAT3	Signal Transducer And Activator Of Transcription 3	Protein Coding	50	GC17M042313	0.591421
HPRT1	Hypoxanthine Phosphoribosyltransferase 1	Protein Coding	46	GC0XP134460	0.549368
FAP	Fibroblast Activation Protein Alpha	Protein Coding	44	GC02M162170	0.549368
TRIM24	Tripartite Motif Containing 24	Protein Coding	42	GC07P138460	0.549368
CHL1	Cell Adhesion Molecule L1 Like	Protein Coding	42	GC03P000213	0.549368
PGAM5	PGAM Family Member 5, Mitochondrial Serine/Threonine Protein Phosphatase	Protein Coding	34	GC12P132710	0.549368
TGFBR1	Transforming Growth Factor Beta Receptor 1	Protein Coding	52	GC09P099104	0.494564
CDKN2A	Cyclin Dependent Kinase Inhibitor 2A	Protein Coding	49	GC09M021967	0.494564
ACVR1B	Activin A Receptor Type 1B	Protein Coding	46	GC12P051951	0.494564
PYGM	Glycogen Phosphorylase, Muscle Associated	Protein Coding	46	GC11M064746	0.494564
CCL2	C-C Motif Chemokine Ligand 2	Protein Coding	47	GC17P034255	0.374228
MEFV	MEFV Innate Immuity Regulator, Pyrin	Protein Coding	43	GC16M006424	0.362255
DPEP1	Dipeptidase 1	Protein Coding	42	GC16P089613	0.362255
AIM2	Absent In Melanoma 2	Protein Coding	41	GC01M159062	0.362255
UBR2	Ubiquitin Protein Ligase E3 Component N-Recognin 2	Protein Coding	40	GC06P077059	0.362255
CHMP1A	Charged Multivesicular Body Protein 1A	Protein Coding	39	GC16M089644	0.362255
GPX4	Glutathione Peroxidase 4	Protein Coding	46	GC19P001103	0.295853
LAMP2	Lysosomal Associated Membrane Protein 2	Protein Coding	43	GC0XM120426	0.295853
MPRIP	Myosin Phosphatase Rho Interacting Protein	Protein Coding	37	GC17P017042	0.295853
MTOR	Mechanistic Target Of Rapamycin Kinase	Protein Coding	52	GC01M011106	0.264619
BRAF	B-Raf Proto-Oncogene, Serine/Threonine Kinase	Protein Coding	52	GC07M140730	0.264619
AFP	Alpha Fetoprotein	Protein Coding	46	GC04P073431	0.264619
ACHE	Acetylcholinesterase (Cartwright Blood Group)	Protein Coding	45	GC07M100889	0.264619
NFAT5	Nuclear Factor Of Activated T Cells 5	Protein Coding	42	GC16P069565	0.264619
VIL1	Villin 1	Protein Coding	41	GC02P218419	0.264619
CXCL1	C-X-C Motif Chemokine Ligand 1	Protein Coding	41	GC04P073869	0.264619
SHARPIN	SHANK Associated RH Domain Interactor	Protein Coding	40	GC08M144098	0.264619
MAPK1	Mitogen-Activated Protein Kinase 1	Protein Coding	50	GC22M021759	0.229167
CBL	Cbl Proto-Oncogene	Protein Coding	50	GC11P119206	0.229167
GSN	Gelsolin	Protein Coding	48	GC09P121201	0.229167
TBK1	TANK Binding Kinase 1	Protein Coding	48	GC12P064451	0.229167
MAPK8	Mitogen-Activated Protein Kinase 8	Protein Coding	48	GC10P048306	0.229167
RARG	Retinoic Acid Receptor Gamma	Protein Coding	48	GC12M053210	0.229167
CTSH	Cathepsin H	Protein Coding	46	GC15M079642	0.229167
CTSL	Cathepsin L	Protein Coding	46	GC09P087725	0.229167
CTSS	Cathepsin S	Protein Coding	44	GC01M150730	0.229167
TNFRSF25	TNF Receptor Superfamily Member 25	Protein Coding	41	GC01M006460	0.229167
DSTYK	Dual Serine/Threonine And Tyrosine Protein Kinase	Protein Coding	41	GC01M205111	0.229167
RNF31	Ring Finger Protein 31	Protein Coding	40	GC14P024146	0.229167
IKBKB	Inhibitor Of Nuclear Factor Kappa B Kinase Subunit Beta	Protein Coding	52	GC08P042271	0.187114
CHUK	Component Of Inhibitor Of Nuclear Factor Kappa B Kinase Complex	Protein Coding	50	GC10M100188	0.187114
BUB1B	BUB1 Mitotic Checkpoint Serine/Threonine Kinase B	Protein Coding	49	GC15P040161	0.187114
IRAK1	Interleukin 1 Receptor Associated Kinase 1	Protein Coding	48	GC0XM154010	0.187114
MAPK3	Mitogen-Activated Protein Kinase 3	Protein Coding	48	GC16M035783	0.187114
TAB2	TGF-Beta Activated Kinase 1 (MAP3K7) Binding Protein 2	Protein Coding	48	GC06P149218	0.187114
EIF2AK3	Eukaryotic Translation Initiation Factor 2 Alpha Kinase 3	Protein Coding	48	GC02M088556	0.187114
NQO1	NAD(P)H Quinone Dehydrogenase 1	Protein Coding	47	GC16M069706	0.187114
HSPA8	Heat Shock Protein Family A (Hsp70) Member 8	Protein Coding	47	GC11M123057	0.187114
IKBKG	Inhibitor Of Nuclear Factor Kappa B Kinase Regulatory Subunit Gamma	Protein Coding	47	GC0XP154541	0.187114
BDNF	Brain Derived Neurotrophic Factor	Protein Coding	46	GC11M027654	0.187114
BIRC3	Baculoviral IAP Repeat Containing 3	Protein Coding	45	GC11P102317	0.187114
XBP1	X-Box Binding Protein 1	Protein Coding	45	GC22M028794	0.187114
BECN1	Beclin 1	Protein Coding	44	GC17M042810	0.187114
TICAM1	Toll Like Receptor Adaptor Molecule 1	Protein Coding	43	GC19M004815	0.187114
SOX17	SRY-Box Transcription Factor 17	Protein Coding	42	GC08P054457	0.187114
HSPA4	Heat Shock Protein Family A (Hsp70) Member 4	Protein Coding	41	GC05P133051	0.187114
TAB1	TGF-Beta Activated Kinase 1 (MAP3K7) Binding Protein 1	Protein Coding	41	GC22P039419	0.187114
BNIP3	BCL2 Interacting Protein 3	Protein Coding	41	GC10M131966	0.187114
RBCK1	RANBP2-Type And C3HC4-Type Zinc Finger Containing 1	Protein Coding	41	GC20P000407	0.187114
UBC	Ubiquitin C	Protein Coding	41	GC12M124911	0.187114
TAB3	TGF-Beta Activated Kinase 1 (MAP3K7) Binding Protein 3	Protein Coding	40	GC0XM030876	0.187114
AGFG1	ArfGAP With FG Repeats 1	Protein Coding	40	GC02P227473	0.187114
EIF2A	Eukaryotic Translation Initiation Factor 2A	Protein Coding	39	GC03P150546	0.187114
TNIP2	TNFAIP3 Interacting Protein 2	Protein Coding	38	GC04M002741	0.187114
MIB2	MIB E3 Ubiquitin Protein Ligase 2	Protein Coding	38	GC01P003391	0.187114
H1-5	H1.5 Linker Histone, Cluster Member	Protein Coding	33	GC06M061822	0.187114
DIRAS3	DIRAS Family GTPase 3	Protein Coding	31	GC01M068045	0.187114
C20orf204	Chromosome 20 Open Reading Frame 204	Protein Coding	16	GC20P064916	0.187114
JAK1	Janus Kinase 1	Protein Coding	52	GC01M064833	0.132309
EGFR	Epidermal Growth Factor Receptor	Protein Coding	52	GC07P055019	0.132309
FLT3	Fms Related Receptor Tyrosine Kinase 3	Protein Coding	51	GC13M028003	0.132309
IDH2	Isocitrate Dehydrogenase (NADP(+)) 2	Protein Coding	51	GC15M090083	0.132309
IDH1	Isocitrate Dehydrogenase (NADP(+)) 1	Protein Coding	51	GC02M208236	0.132309
HMOX1	Heme Oxygenase 1	Protein Coding	50	GC22P035380	0.132309
MMP13	Matrix Metallopeptidase 13	Protein Coding	50	GC11M102942	0.132309
NPM1	Nucleophosmin 1	Protein Coding	49	GC05P171387	0.132309
G6PD	Glucose-6-Phosphate Dehydrogenase	Protein Coding	49	GC0XM154531	0.132309
GJA1	Gap Junction Protein Alpha 1	Protein Coding	49	GC06P121436	0.132309
TSC2	TSC Complex Subunit 2	Protein Coding	49	GC16P009895	0.132309
VIM	Vimentin	Protein Coding	49	GC10P017227	0.132309
CASP1	Caspase 1	Protein Coding	49	GC11M105025	0.132309
CAD	Carbamoyl-Phosphate Synthetase 2, Aspartate Transcarbamylase, And Dihydroorotase	Protein Coding	49	GC02P027217	0.132309
DRD2	Dopamine Receptor D2	Protein Coding	49	GC11M113409	0.132309
ATP2A1	ATPase Sarcoplasmic/Endoplasmic Reticulum Ca2+ Transporting 1	Protein Coding	49	GC16P039272	0.132309
KRT18	Keratin 18	Protein Coding	48	GC12P052948	0.132309
RPS19	Ribosomal Protein S19	Protein Coding	48	GC19P051849	0.132309
TNNT2	Troponin T2, Cardiac Type	Protein Coding	48	GC01M201359	0.132309
TPM1	Tropomyosin 1	Protein Coding	48	GC15P114623	0.132309
EPAS1	Endothelial PAS Domain Protein 1	Protein Coding	48	GC02P046293	0.132309
APC	APC Regulator Of WNT Signaling Pathway	Protein Coding	48	GC05P112707	0.132309
AHR	Aryl Hydrocarbon Receptor	Protein Coding	48	GC07P016916	0.132309
ACTB	Actin Beta	Protein Coding	48	GC07M005527	0.132309
LRP1	LDL Receptor Related Protein 1	Protein Coding	48	GC12P057128	0.132309
VCP	Valosin Containing Protein	Protein Coding	48	GC09M035056	0.132309
YWHAE	Tyrosine 3-Monooxygenase/Tryptophan 5-Monooxygenase Activation Protein Epsilon	Protein Coding	48	GC17M002492	0.132309
YWHAG	Tyrosine 3-Monooxygenase/Tryptophan 5-Monooxygenase Activation Protein Gamma	Protein Coding	48	GC07M076608	0.132309
LEF1	Lymphoid Enhancer Binding Factor 1	Protein Coding	47	GC04M108047	0.132309
NOD2	Nucleotide Binding Oligomerization Domain Containing 2	Protein Coding	47	GC16P050693	0.132309
PIKFYVE	Phosphoinositide Kinase, FYVE-Type Zinc Finger Containing	Protein Coding	47	GC02P208266	0.132309
EEF2	Eukaryotic Translation Elongation Factor 2	Protein Coding	47	GC19M003976	0.132309
BAX	BCL2 Associated X, Apoptosis Regulator	Protein Coding	47	GC19P048954	0.132309
MAPKAPK2	MAPK Activated Protein Kinase 2	Protein Coding	47	GC01P206684	0.132309
PRDX1	Peroxiredoxin 1	Protein Coding	47	GC01M045511	0.132309
KIF11	Kinesin Family Member 11	Protein Coding	47	GC10P092574	0.132309
SLC16A1	Solute Carrier Family 16 Member 1	Protein Coding	47	GC01M112959	0.132309
KRT8	Keratin 8	Protein Coding	46	GC12M052897	0.132309
KRT5	Keratin 5	Protein Coding	46	GC12M052514	0.132309
KRT1	Keratin 1	Protein Coding	46	GC12M052674	0.132309
KRT14	Keratin 14	Protein Coding	46	GC17M041582	0.132309
NLRP3	NLR Family Pyrin Domain Containing 3	Protein Coding	46	GC01P247415	0.132309
HIF1A	Hypoxia Inducible Factor 1 Subunit Alpha	Protein Coding	46	GC14P061695	0.132309
HSP90AB1	Heat Shock Protein 90 Alpha Family Class B Member 1	Protein Coding	46	GC06P044246	0.132309
HSPD1	Heat Shock Protein Family D (Hsp60) Member 1	Protein Coding	46	GC02M197486	0.132309
HSPA9	Heat Shock Protein Family A (Hsp70) Member 9	Protein Coding	46	GC05M138554	0.132309
PINK1	PTEN Induced Kinase 1	Protein Coding	46	GC01P020634	0.132309
RPL5	Ribosomal Protein L5	Protein Coding	46	GC01P092832	0.132309
TNFRSF1B	TNF Receptor Superfamily Member 1B	Protein Coding	46	GC01P012167	0.132309
TPM3	Tropomyosin 3	Protein Coding	46	GC01M154127	0.132309
TRAF3	TNF Receptor Associated Factor 3	Protein Coding	46	GC14P108806	0.132309
SLC25A13	Solute Carrier Family 25 Member 13	Protein Coding	46	GC07M096120	0.132309
BAP1	BRCA1 Associated Protein 1	Protein Coding	46	GC03M052401	0.132309
DDX3X	DEAD-Box Helicase 3 X-Linked	Protein Coding	46	GC0XP041333	0.132309
RANBP2	RAN Binding Protein 2	Protein Coding	46	GC02P108719	0.132309
RPL11	Ribosomal Protein L11	Protein Coding	46	GC01P023691	0.132309
PRPS1	Phosphoribosyl Pyrophosphate Synthetase 1	Protein Coding	46	GC0XP107628	0.132309
SLC25A1	Solute Carrier Family 25 Member 1	Protein Coding	46	GC22M019264	0.132309
MYO6	Myosin VI	Protein Coding	45	GC06P075749	0.132309
FLNC	Filamin C	Protein Coding	45	GC07P128830	0.132309
HNRNPA2B1	Heterogeneous Nuclear Ribonucleoprotein A2/B1	Protein Coding	45	GC07M026174	0.132309
HNRNPA1	Heterogeneous Nuclear Ribonucleoprotein A1	Protein Coding	45	GC12P054280	0.132309
IKBKE	Inhibitor Of Nuclear Factor Kappa B Kinase Subunit Epsilon	Protein Coding	45	GC01P206470	0.132309
MYH14	Myosin Heavy Chain 14	Protein Coding	45	GC19P052389	0.132309
IL4	Interleukin 4	Protein Coding	45	GC05P132673	0.132309
NUP214	Nucleoporin 214	Protein Coding	45	GC09P131125	0.132309

## Sheet: S4
Table S4: The primer sequences for qRT-PCR.
TPSG1	Forward Primer：CCGCAGGTTTCGGATGCAG
	Reverse Primer：ATGAGTTCAGGGACCCGGAGAA
KRT6A	Forward Primer：AGGACCTGGTGGAGGACTTC
	Reverse Primer：GGCAGCATCCACATCCTTCT
GPR19	Forward Primer：CGTCGCGTTGATCTGATGGA
	Reverse Primer：GCTCACAGCCTGCTTCCTTTA
EIF4EBP1	Forward primer：CAAGGGATCTGCCCACCATT
	Reverse primer：AACTGTGACTCTTCACCGCC
TLE1	Forward primer：GGAGTCCCTGGACCGGATTA
	Reverse primer：TCTCTTGGCGATTTCAGTCTGT
SLC4A7	Forward primer：CTACTCACCCGGGGTCCT
	Reverse primer：GTGGTGATGTTTGTGTCCGC
ESPN	Forward primer：AGGTGGTGAACTGGCTCTTG
	Reverse primer：TTGGGCATTCACTCCCTCAG
GAPDH	Forward primer：GGAGTCCACTGGCGTCTTCA
	Reverse primer：GTCATGAGTCCTTCCACGATACC

## Sheet: S5
Table S5: Copy number variation (CNV) of 67 necroptosis-related genes
Gene	CNV
FADD	GAIN
TRIM11	GAIN
CASP8	GAIN
ZBP1	GAIN
FASLG	GAIN
TRAF2	GAIN
DNMT1	GAIN
OTULIN	GAIN
SQSTM1	GAIN
STUB1	GAIN
RIPK3	GAIN
TNF	GAIN
FLT3	GAIN
HAT1	GAIN
PLK1	GAIN
MPG	GAIN
GATA3	GAIN
TERT	GAIN
SLC39A7	GAIN
SPATA2	GAIN
RNF31	GAIN
IDH2	GAIN
HSP90AA1	GAIN
DDX58	GAIN
TARDBP	LOSS
PANX1	LOSS
DIABLO	LOSS
CDKN2A	LOSS
LEF1	LOSS
BCL2L11	LOSS
HSPA4	LOSS
MYCN	LOSS
MYC	GAIN
TNFRSF1A	GAIN
TNFRSF10	GAIN
TSC1	GAIN
MAPK8	GAIN
IPMK	GAIN
USP22	GAIN
CFLAR	GAIN
BRAF	GAIN
ID1	GAIN
BCL2	GAIN
SIRT2	GAIN
SIRT1	GAIN
ALK	GAIN
IDH1	GAIN
HDAC9	GAIN
CD40	GAIN
RIPK1	GAIN
EGFR	GAIN
TNFRSF21	GAIN
FAS	LOSS
MLKL	LOSS
TLR3	LOSS
SIRT3	LOSS
TNFRSF1B	LOSS
CYLD	LOSS
AXL	LOSS
BACH2	LOSS
KLF9	LOSS
BNIP3	LOSS
APP	LOSS
STAT3	LOSS
ITPK1	LOSS
MAP3K7	LOSS
ATRX	LOSS

## Sheet: S6
Table S6: Chromosome location of 67 necroptosis-related genes
Gene	Chromosome	chromStart	chromEnd	seg.mean
TARDBP	chr1	11012344	11026420	-1
TNFRSF1B	chr1	12167003	12209228	-1
FASLG	chr1	172659018	172666874	1
TRIM11	chr1	228393673	228406840	1
MYCN	chr2	15940564	15947007	-1
ALK	chr2	29192774	29921566	1
BCL2L11	chr2	111119378	111168447	-1
HAT1	chr2	171922448	171983682	1
CFLAR	chr2	201116104	201176687	1
CASP8	chr2	201233443	201287711	1
IDH1	chr2	208236227	208266074	1
TNFSF10	chr3	172505508	172523507	1
LEF1	chr4	108047545	108168956	0
TLR3	chr4	186069152	186088069	-1
TERT	chr5	1253147	1295069	1
OTULIN	chr5	14664664	14699711	1
HSPA4	chr5	133051962	133106449	-1
SQSTM1	chr5	179806398	179838078	1
RIPK1	chr6	3063991	3115187	0
TNF	chr6	31575567	31578336	1
SLC39A7	chr6	33200445	33204439	1
TNFRSF21	chr6	47231532	47309905	1
BACH2	chr6	89926529	90296908	-1
MAP3K7	chr6	90513573	90587045	-1
HDAC9	chr7	18086949	19002416	1
EGFR	chr7	55019021	55256620	1
BRAF	chr7	140719327	140924764	1
ATRX	chrX	77504878	77786269	-1
MYC	chr8	127735434	127741434	1
CDKN2A	chr9	21967753	21995301	-1
DDX58	chr9	32455705	32526324	1
KLF9	chr9	70384597	70414624	-1
TSC1	chr9	132891348	132944633	1
TRAF2	chr9	136881912	136926607	1
SIRT3	chr11	215458	236931	-1
FADD	chr11	70203163	70207390	1
PANX1	chr11	94128928	94181972	-1
GATA3	chr10	8053604	8075198	1
MAPK8	chr10	48306639	48439360	1
IPMK	chr10	58191517	58267934	1
SIRT1	chr10	67884669	67918390	1
FAS	chr10	88990531	89015785	-1
BNIP3	chr10	131966455	131982013	-1
TNFRSF1A	chr12	6328757	6342114	1
DIABLO	chr12	122207662	122227534	-1
FLT3	chr13	28003274	28100592	1
RNF31	chr14	24146683	24160661	1
RIPK3	chr14	24336021	24340045	1
ITPK1	chr14	92936914	93116320	-1
HSP90AA1	chr14	102080738	102139699	1
IDH2	chr15	90083045	90102504	1
MPG	chr16	77007	85853	1
STUB1	chr16	680224	682870	1
PLK1	chr16	23677656	23690367	1
CYLD	chr16	50742050	50801935	-1
MLKL	chr16	74671855	74700960	-1
USP22	chr17	20999593	21043760	1
STAT3	chr17	42313324	42388568	-1
BCL2	chr18	63123346	63320128	1
ID1	chr20	31605283	31606515	1
CD40	chr20	46118272	46129863	1
SPATA2	chr20	49903391	49915508	1
ZBP1	chr20	57603846	57620576	1
DNMT1	chr19	10133345	10231286	1
SIRT2	chr19	38878555	38899862	1
AXL	chr19	41219203	41261766	-1
APP	chr21	25880550	26171128	-1

## Sheet: S7
Table S7: The prognostic values of necroptosis-related genes in patients with TNBC
id	HR	HR.95L	HR.95H	P.value	km
RIPK1	0.943167	0.60201	1.47766	0.79839	0.11802
RIPK3	0.953893	0.728818	1.24848	0.731021	0.263594
TLR3	0.850743	0.643311	1.12506	0.256962	0.0471105
TNF	0.929752	0.764292	1.13103	0.466319	0.114737
ITPK1	1.22462	0.865341	1.73308	0.252764	0.0487458
MYC	1.01203	0.823002	1.24448	0.909719	0.0365352
TNFRSF1A	1.39516	0.897515	2.16874	0.13899	0.0436954
TNFSF10	1.07568	0.888974	1.3016	0.45324	0.0356092
TNFRSF1B	0.92856	0.710009	1.21438	0.588274	0.122175
TRAF2	1.107	0.754945	1.62322	0.602708	0.161618
PANX1	1.07176	0.701503	1.63743	0.748614	0.280078
CFLAR	0.776616	0.508003	1.18726	0.243065	0.0491865
BRAF	1.02123	0.666065	1.56577	0.92326	0.17561
BCL2	0.923969	0.769045	1.1101	0.3984	0.207087
STUB1	1.64846	1.17725	2.30826	0.00361432	0.000222019
FLT3	0.829126	0.683179	1.00625	0.0578428	0.0142581
SIRT1	0.731901	0.511638	1.04699	0.0875246	0.0505339
MPG	1.05857	0.718357	1.5599	0.773557	0.213079
MYCN	0.987266	0.803961	1.21237	0.902667	0.0338326
ALK	1.13851	0.751185	1.72554	0.54092	0.11012
SPATA2	1.15441	0.756302	1.76209	0.505742	0.0314713
IDH1	1.01635	0.72351	1.42773	0.925472	0.0218994
IDH2	1.37854	1.01249	1.87694	0.0414729	0.00336595
BNIP3	1.09452	0.802718	1.49239	0.568078	0.148025
EGFR	1.07692	0.918354	1.26286	0.361827	0.0149452
TARDBP	0.888563	0.427892	1.84519	0.75132	0.155787
TNFRSF21	1.11278	0.874229	1.41642	0.385357	0.071205

## Sheet: S8
Table S8: The clinical charactertic information of two necroptosis subtypes
	Cluster A	Cluster B	P.Value
	N=31	N=338
Age			0.047
<36	5 (16.1%)	21 (6.21%)
36-65	23 (74.2%)	243 (71.9%)
>65	3 (9.68%)	74 (21.9%)
T			0.047
T1	8 (25.8%)	112 (33.1%)
T2	17 (54.8%)	201 (59.5%)
T3	4 (12.9%)	22 (6.51%)
T4	2 (6.45%)	3 (0.89%)
N			0.782
N0	19 (61.3%)	194 (57.4%)
N1	9 (29.0%)	92 (27.2%)
N2	1 (3.23%)	32 (9.47%)
N3	2 (6.45%)	20 (5.92%)
stage			0.788
I	6 (19.4%)	81 (24.0%)
II	20 (64.5%)	214 (63.3%)
III	5 (16.1%)	43 (12.7%)

## Sheet: S9
Table S9: The GSVA enrichment analysis in distinct necroptosis subtype
id	logFC	AveExpr	t	P.Value	adj.P.Value	B
KEGG_GLYCOSPHINGOLIPID_BIOSYNTHESIS_LACTO_AND_NEOLACTO_SERIES	0.261052	-0.0161155	18.5385	3.42096e-69	5.47354e-67	146.692
KEGG_SPHINGOLIPID_METABOLISM	-0.231256	0.00633199	-17.3219	2.22504e-61	1.78003e-59	128.81
KEGG_VASOPRESSIN_REGULATED_WATER_REABSORPTION	-0.193206	0.0083251	-16.5297	1.76748e-56	9.42654e-55	117.598
KEGG_GALACTOSE_METABOLISM	0.199473	-0.00548204	15.8181	3.26737e-52	1.30695e-50	107.838
KEGG_PATHOGENIC_ESCHERICHIA_COLI_INFECTION	0.18658	-0.0153299	15.2741	4.86064e-49	1.55541e-47	100.583
KEGG_DORSO_VENTRAL_AXIS_FORMATION	0.230196	-0.000645044	12.7155	3.0728e-35	8.19414e-34	69.0512
KEGG_CELL_CYCLE	0.183801	-0.021319	11.8472	5.24495e-31	1.19885e-29	59.3947
KEGG_OTHER_GLYCAN_DEGRADATION	-0.200555	0.00134363	-11.4662	3.1609e-29	6.3218e-28	55.3359
KEGG_AMINO_SUGAR_AND_NUCLEOTIDE_SUGAR_METABOLISM	0.148011	-0.0261715	11.4043	6.09082e-29	1.08281e-27	54.6865
KEGG_GLUTATHIONE_METABOLISM	0.142345	-0.0223888	11.2274	3.90313e-28	6.24501e-27	52.8478
KEGG_ENDOCYTOSIS	-0.100081	-0.00325468	-10.6799	1.0498e-25	1.52698e-24	47.3128
KEGG_TYPE_II_DIABETES_MELLITUS	-0.104662	0.00506939	-10.6451	1.48555e-25	1.98073e-24	46.9695
KEGG_ABC_TRANSPORTERS	-0.11428	0.00695167	-10.1907	1.27489e-23	1.5691e-22	42.5682
KEGG_COLORECTAL_CANCER	-0.112192	-0.00240926	-10.1234	2.4318e-23	2.7792e-22	41.9301
KEGG_NOD_LIKE_RECEPTOR_SIGNALING_PATHWAY	0.14534	-0.0118947	10.0052	7.48123e-23	7.97998e-22	40.8199
KEGG_HOMOLOGOUS_RECOMBINATION	0.18757	-0.0322161	9.75937	7.48401e-22	7.48401e-21	38.5455
KEGG_VALINE_LEUCINE_AND_ISOLEUCINE_DEGRADATION	-0.147424	-0.00798341	-9.67163	1.68212e-21	1.58317e-20	37.7459
KEGG_PRION_DISEASES	0.105665	0.00688195	9.65036	2.04517e-21	1.81793e-20	37.553
KEGG_NATURAL_KILLER_CELL_MEDIATED_CYTOTOXICITY	0.133886	-0.00959329	9.53798	5.70637e-21	4.58546e-20	36.5402
KEGG_DNA_REPLICATION	0.212825	-0.0341719	9.53749	5.73183e-21	4.58546e-20	36.5358
KEGG_LEUKOCYTE_TRANSENDOTHELIAL_MIGRATION	0.103265	0.000174061	9.35364	3.00348e-20	2.28837e-19	34.9015
KEGG_FC_GAMMA_R_MEDIATED_PHAGOCYTOSIS	0.101129	-0.0128408	9.17523	1.45888e-19	1.01487e-18	33.3427
KEGG_OLFACTORY_TRANSDUCTION	0.114523	0.0457974	8.78416	4.2485e-18	2.71904e-17	30.0197
KEGG_FATTY_ACID_METABOLISM	-0.127072	0.00286863	-8.76855	4.84737e-18	2.983e-17	29.8898
KEGG_NON_SMALL_CELL_LUNG_CANCER	0.106312	-0.0150895	8.57228	2.50121e-17	1.4822e-16	28.2738
KEGG_REGULATION_OF_AUTOPHAGY	-0.117134	0.021638	-8.22925	4.06834e-16	2.2446e-15	25.5294
KEGG_PROTEASOME	0.168476	-0.0237427	8.2143	4.58375e-16	2.401e-15	25.4121
KEGG_PRIMARY_IMMUNODEFICIENCY	0.183454	-0.0207173	8.21245	4.65193e-16	2.401e-15	25.3976
KEGG_PEROXISOME	-0.1055	-0.00692872	-8.17441	6.29552e-16	3.14776e-15	25.1001
KEGG_PENTOSE_PHOSPHATE_PATHWAY	0.123735	-0.027444	8.16547	6.75783e-16	3.25797e-15	25.0304
KEGG_BASAL_TRANSCRIPTION_FACTORS	0.128232	-0.0263934	8.16242	6.92319e-16	3.25797e-15	25.0066
KEGG_CYTOKINE_CYTOKINE_RECEPTOR_INTERACTION	0.104606	0.00461968	8.06815	1.456e-15	6.47112e-15	24.2758
KEGG_PYRUVATE_METABOLISM	0.107613	-0.0146968	7.66028	3.32315e-14	1.42451e-13	21.2037
KEGG_O_GLYCAN_BIOSYNTHESIS	0.104516	0.00604655	7.26934	5.81231e-13	2.26822e-12	18.3976
KEGG_SYSTEMIC_LUPUS_ERYTHEMATOSUS	0.125146	0.00182108	7.20625	9.10824e-13	3.46981e-12	17.9576
KEGG_SNARE_INTERACTIONS_IN_VESICULAR_TRANSPORT	-0.105505	-0.0116806	-7.03772	2.97234e-12	9.9078e-12	16.7996
KEGG_GRAFT_VERSUS_HOST_DISEASE	0.16629	-0.0129833	6.90825	7.249e-12	2.36702e-11	15.9275
KEGG_CITRATE_CYCLE_TCA_CYCLE	0.110935	-0.013954	6.58933	6.11427e-11	1.84582e-10	13.8441
KEGG_PROPANOATE_METABOLISM	-0.104143	-0.012172	-6.57764	6.59995e-11	1.95554e-10	13.7695
KEGG_MISMATCH_REPAIR	0.137771	-0.0293542	6.51061	1.02061e-10	2.96904e-10	13.3442
KEGG_SPLICEOSOME	0.105383	-0.0252795	6.44291	1.57862e-10	4.51033e-10	12.9187
KEGG_INTESTINAL_IMMUNE_NETWORK_FOR_IGA_PRODUCTION	0.136273	-0.0141366	6.17782	8.37149e-10	2.34699e-09	11.2934
KEGG_ALLOGRAFT_REJECTION	0.149529	-0.0156797	6.1752	8.50785e-10	2.34699e-09	11.2776
KEGG_TYPE_I_DIABETES_MELLITUS	0.129652	-0.00929576	5.86501	5.52426e-09	1.47314e-08	9.45902
KEGG_AUTOIMMUNE_THYROID_DISEASE	0.122521	0.000873571	5.81897	7.23808e-09	1.86789e-08	9.19673
KEGG_ANTIGEN_PROCESSING_AND_PRESENTATION	0.101408	-0.00673048	5.01543	5.92662e-07	1.23151e-06	4.93848

## Sheet: S10
Table S10: Summary of 527 differentially expressed genes (DEGs) among two necroptosis subtypes
id	logFC	AveExpr	t	P.value	adj.P.Value	B
BCL2	-1.78776	4.41989	-32.2242	3.79237e-173	1.84575e-169	385.095
ESR1	-2.96536	4.75077	-31.4735	5.63976e-167	1.37244e-163	370.936
FBP1	-1.75378	6.02611	-26.0777	1.02191e-123	1.65788e-120	271.699
NAT1	-2.66731	5.19187	-25.0877	4.49575e-116	5.4702e-113	254.166
ANKRA2	-0.803944	4.29259	-25.0029	2.00511e-115	1.95178e-112	252.677
GFRA1	-2.94255	4.27359	-24.7588	1.46561e-113	1.18886e-110	248.401
ACADSB	-1.53241	4.75688	-24.5411	6.63865e-112	4.61576e-109	244.603
PGR	-2.50485	2.8358	-24.3874	9.7292e-111	5.919e-108	241.928
GSDMC	1.35849	2.02027	24.3022	4.28838e-110	2.31906e-107	240.451
CLSTN2	-2.1699	3.84293	-23.7731	4.11324e-106	2.00191e-103	231.317
RERG	-1.68038	4.69553	-23.6009	7.97657e-105	3.52927e-102	228.364
UGCG	-1.28849	5.67781	-23.3609	4.89642e-103	1.98591e-100	224.263
SLC7A8	-1.60652	5.21141	-23.2812	1.91053e-102	7.15272e-100	222.907
ABAT	-1.57342	3.49623	-23.1344	2.33703e-101	8.12453e-99	220.413
TFF3	-3.22525	6.30793	-23.1091	3.59823e-101	1.16751e-98	219.983
PPP1R14C	2.02852	2.35145	23.0898	4.9943e-101	1.5192e-98	219.656
GAMT	-1.48282	4.51504	-22.9843	3.0009e-100	8.59139e-98	217.87
ANXA9	-1.54125	4.80028	-22.8311	4.03103e-99	1.08995e-96	215.283
CELSR1	-1.39821	4.93551	-22.5683	3.40282e-97	8.7166e-95	210.865
TFF1	-3.7311	5.54953	-22.5018	1.04179e-96	2.53519e-94	209.75
IGFBP4	-1.13138	8.05267	-22.4593	2.12699e-96	4.92954e-94	209.039
AGR2	-3.04555	6.46628	-22.4181	4.24907e-96	9.40011e-94	208.35
BBS4	-0.781654	4.06841	-22.2886	3.71918e-95	7.87011e-93	206.189
KCNK15	-1.6851	3.04073	-22.1913	1.89164e-94	3.83609e-92	204.57
SLC22A5	-0.820155	3.0642	-22.1481	3.88904e-94	7.57118e-92	203.852
FAAH	-0.964991	4.57204	-21.984	5.97712e-93	1.11887e-90	201.13
LMX1B	-1.4008	4.01496	-21.9137	1.92033e-92	3.34342e-90	199.968
CPLX1	-1.17023	2.91765	-21.9136	1.92348e-92	3.34342e-90	199.966
SOX11	1.69891	1.82311	21.8157	9.73846e-92	1.63438e-89	198.351
FOXC1	1.57467	3.41343	21.7317	3.90819e-91	6.34039e-89	196.967
CST3	-1.01953	6.5774	-21.6545	1.39561e-90	2.1911e-88	195.7
AR	-1.94648	4.59934	-21.4232	6.26044e-89	9.52173e-87	191.912
BTG2	-1.28831	6.6953	-21.3312	2.82605e-88	4.16799e-86	190.411
PADI2	1.60976	4.19499	21.271	7.55927e-88	1.08209e-85	189.431
PHGDH	1.48163	4.1725	21.2668	8.10062e-88	1.12645e-85	189.362
RASAL1	1.14976	1.84639	21.1931	2.69762e-87	3.64703e-85	188.164
NME5	-1.35431	2.68812	-20.8805	4.31684e-85	5.6784e-83	183.11
MAP3K12	-0.736883	2.65238	-20.856	6.41441e-85	8.21551e-83	182.716
IGBP1	-0.596481	5.85355	-20.4371	5.39735e-82	6.73562e-80	176.009
S100A8	2.46334	4.16936	20.3456	2.32607e-81	2.83025e-79	174.555
CCNE1	1.20885	2.7804	20.3181	3.60539e-81	4.27986e-79	174.119
FZD9	1.10423	1.21812	20.3114	4.00918e-81	4.64588e-79	174.013
EN1	1.75478	2.50894	20.2076	2.09156e-80	2.36736e-78	172.368
IGF1R	-1.36181	4.78372	-20.1546	4.85105e-80	5.36592e-78	171.53
S100A9	2.45712	6.16928	20.0816	1.54136e-79	1.66706e-77	170.379
TNFRSF21	1.00554	4.73139	20.0341	3.26654e-79	3.45614e-77	169.632
ELF5	2.00507	3.11246	20.0074	4.97906e-79	5.15598e-77	169.212
KRT16	2.21071	3.10039	19.9361	1.53373e-78	1.55514e-76	168.092
ARL3	-0.71667	4.58608	-19.7751	1.93035e-77	1.91735e-75	165.571
KCNJ11	-1.22016	3.16139	-19.7527	2.74367e-77	2.67068e-75	165.22
CDC20	1.17205	4.70271	19.7078	5.54333e-77	5.29008e-75	164.52
IFRD1	0.733281	3.62569	19.5894	3.52705e-76	3.30118e-74	162.678
RPH3AL	-0.847309	2.56501	-19.5574	5.81196e-76	5.33713e-74	162.181
SALL2	-1.07682	3.41412	-19.4737	2.13782e-75	1.9268e-73	160.884
ELP2	-1.05677	5.00475	-19.4681	2.33494e-75	2.06621e-73	160.796
P2RX4	-0.607708	3.91204	-19.436	3.8453e-75	3.34198e-73	160.3
ABCC8	-1.39427	1.98078	-19.4138	5.42637e-75	4.63336e-73	159.957
MCCC2	-0.989088	5.53603	-19.3204	2.30702e-74	1.93591e-72	158.516
KCNG1	1.18196	1.31929	19.2468	7.19413e-74	5.93455e-72	157.384
STC2	-2.00708	5.48326	-19.1836	1.90722e-73	1.52171e-71	156.413
SLC7A2	-2.04763	4.21482	-19.1475	3.32915e-73	2.61338e-71	155.859
FRAT1	-0.614264	2.89032	-19.0166	2.48511e-72	1.91985e-70	153.858
VAV3	-1.35572	5.48679	-18.9331	8.92872e-72	6.79001e-70	152.585
MID1	1.01216	2.26233	18.883	1.91993e-71	1.41581e-69	151.823
HSD17B4	-0.741588	5.06316	-18.8786	2.05322e-71	1.4915e-69	151.756
IGFALS	-1.30519	2.17224	-18.8606	2.70322e-71	1.93479e-69	151.482
CRIP1	-1.10674	3.59408	-18.8498	3.18553e-71	2.24695e-69	151.319
ART3	1.55388	1.31674	18.7699	1.07581e-70	7.47995e-69	150.107
AKR7A3	-1.73124	3.95904	-18.7214	2.24837e-70	1.54124e-68	149.374
MPP6	0.802173	1.46283	18.6675	5.09403e-70	3.44342e-68	148.56
CSTB	0.676151	6.50663	18.6555	6.10798e-70	4.07226e-68	148.379
GLI3	-1.05745	4.01233	-18.6524	6.40767e-70	4.21434e-68	148.331
SYTL2	-1.26579	4.06948	-18.6398	7.74915e-70	5.02868e-68	148.142
WWP1	-1.00169	5.70137	-18.567	2.33126e-69	1.49293e-67	147.046
RAB30	-1.10974	3.59539	-18.5216	4.62764e-69	2.88753e-67	146.363
CEBPB	0.760813	5.75628	18.4735	9.55412e-69	5.88606e-67	145.642
KCNE4	-1.65068	4.08713	-18.4574	1.21858e-68	7.41352e-67	145.4
ADCY9	-0.78619	3.63827	-18.4556	1.25091e-68	7.51629e-67	145.374
AP1G2	-0.613948	3.91866	-18.434	1.73074e-68	1.02725e-66	145.051
SUV39H2	0.679693	3.13095	18.4251	1.98072e-68	1.16147e-66	144.916
CHRNA5	0.861125	1.33233	18.4032	2.75078e-68	1.59382e-66	144.589
UGT8	1.36073	1.71972	18.3814	3.8163e-68	2.18517e-66	144.264
ELOVL2	-1.80567	3.11829	-18.3355	7.60212e-68	4.30227e-66	143.578
RARA	-0.840249	5.21192	-18.3255	8.82386e-68	4.93629e-66	143.429
PDZK1	-1.97178	2.48132	-18.302	1.25576e-67	6.94519e-66	143.078
ITPK1	-0.640863	4.94108	-18.2789	1.77562e-67	9.71005e-66	142.734
TPSG1	-1.45792	2.04258	-18.2162	4.53171e-67	2.45065e-65	141.801
MYO5C	-0.898719	4.19927	-18.2106	4.92647e-67	2.63485e-65	141.718
NME3	-0.907861	5.78967	-18.1899	6.7067e-67	3.54799e-65	141.411
ACE2	1.01113	1.16506	18.1734	8.57619e-67	4.48821e-65	141.166
PARD6B	-1.19177	3.8751	-18.1506	1.20564e-66	6.24242e-65	140.827
RIPK3	-0.883293	3.11236	-18.0538	5.07996e-66	2.60254e-64	139.396
CSRP2	0.889638	2.95007	18.0274	7.5231e-66	3.80222e-64	139.005
POLI	-0.663836	3.27917	-18.0269	7.57787e-66	3.80222e-64	138.998
MYL5	-0.69624	2.97948	-18.0141	9.16832e-66	4.55329e-64	138.808
ASB16	-0.757161	2.01956	-17.9725	1.69733e-65	8.34435e-64	138.195
SH3GLB2	-0.650349	4.71151	-17.9237	3.49054e-65	1.69885e-63	137.478
PFKP	1.09324	4.44696	17.9189	3.74795e-65	1.80606e-63	137.407
CBX7	-0.745135	3.53521	-17.903	4.73954e-65	2.2615e-63	137.174
IRS1	-1.09661	3.84028	-17.8348	1.2963e-64	6.12534e-63	136.172
WNT6	1.09591	1.42264	17.8228	1.54748e-64	7.24191e-63	135.996
MRPS30	-1.08266	4.72718	-17.7323	5.84937e-64	2.71132e-62	134.673
SFXN2	-0.782482	3.46683	-17.6962	9.93851e-64	4.56327e-62	134.145
NUMA1	-0.615401	5.33505	-17.68	1.25939e-63	5.72848e-62	133.91
KCNK5	1.22766	2.89348	17.6551	1.8156e-63	8.18195e-62	133.546
RAB27B	-1.09678	4.20094	-17.6531	1.86879e-63	8.34442e-62	133.517
FUCA1	-0.665418	5.63949	-17.6502	1.94945e-63	8.62542e-62	133.475
NINJ1	-0.634736	6.14006	-17.6459	2.07697e-63	9.10686e-62	133.412
LRBA	-0.832048	4.78644	-17.6388	2.30464e-63	1.00149e-61	133.308
IMPA2	0.947925	3.76471	17.622	2.94466e-63	1.26829e-61	133.065
CDH3	1.41752	4.29176	17.6171	3.16282e-63	1.3503e-61	132.994
STAC	0.870444	1.5474	17.5664	6.62933e-63	2.80565e-61	132.257
KIF13B	-0.968875	4.10312	-17.5624	7.02939e-63	2.94931e-61	132.199
ULBP3	0.790204	1.1396	17.5408	9.63324e-63	4.00726e-61	131.885
SEMA3F	-0.740355	5.28241	-17.4674	2.80433e-62	1.15667e-60	130.822
PDK1	0.621059	2.41497	17.4604	3.10598e-62	1.27032e-60	130.72
ANLN	1.04245	3.89454	17.3952	7.99659e-62	3.24328e-60	129.78
QDPR	-0.994444	5.10618	-17.3762	1.05267e-61	4.23419e-60	129.506
FLT3	-1.13552	2.11997	-17.3313	2.01833e-61	8.05181e-60	128.858
MELK	1.02539	3.64972	17.3297	2.06358e-61	8.16539e-60	128.836
NFIL3	0.851813	4.50936	17.3255	2.19344e-61	8.60924e-60	128.776
LAD1	1.22121	4.7349	17.3108	2.71074e-61	1.05545e-59	128.565
ADM	1.10483	3.0904	17.2969	3.31742e-61	1.28142e-59	128.364
IDUA	-0.679598	3.29241	-17.2801	4.22417e-61	1.61882e-59	128.124
SLC6A14	1.45403	1.84736	17.2709	4.82619e-61	1.83508e-59	127.991
SPTBN4	-0.637654	1.41034	-17.2695	4.92148e-61	1.85681e-59	127.972
SRPK1	0.6115	4.56568	17.2465	6.86018e-61	2.56835e-59	127.641
PI3	1.70137	2.21371	17.214	1.09612e-60	4.04154e-59	127.175
LCN2	1.82109	3.45529	17.2059	1.23094e-60	4.50451e-59	127.059
CSAD	-0.856655	4.08228	-17.1771	1.86328e-60	6.76759e-59	126.647
MYO10	0.852055	3.70782	17.1462	2.90547e-60	1.03977e-58	126.205
ABCA3	-0.928416	4.90677	-17.1133	4.65971e-60	1.64339e-58	125.735
RAB17	-0.864122	3.78226	-17.073	8.29714e-60	2.90519e-58	125.161
GPT2	0.893909	3.75037	17.0341	1.44779e-59	5.03313e-58	124.607
SLC19A2	-0.900163	4.84678	-16.9958	2.50058e-59	8.63144e-58	124.064
SLPI	1.94332	5.6525	16.9879	2.79996e-59	9.52964e-58	123.951
EGFR	1.10107	2.99193	16.9743	3.4014e-59	1.14963e-57	123.758
SERPINA5	-1.8921	3.7365	-16.9654	3.85924e-59	1.29537e-57	123.632
SLC15A1	0.891622	1.06777	16.9416	5.41585e-59	1.80541e-57	123.295
DNAH5	-0.89674	2.17077	-16.9265	6.72219e-59	2.22564e-57	123.08
ECE2	0.595525	2.63855	16.8809	1.28553e-58	4.1991e-57	122.435
FABP7	1.86981	1.77713	16.8122	3.40646e-58	1.09796e-56	121.465
CA9	1.54103	1.5596	16.8084	3.59647e-58	1.15158e-56	121.411
AMFR	-0.747338	5.72104	-16.8029	3.88442e-58	1.23565e-56	121.335
SCNN1A	-1.30074	4.95153	-16.7666	6.49428e-58	2.05244e-56	120.824
MARCO	1.42826	2.40518	16.7609	7.039e-58	2.21025e-56	120.743
BAIAP3	-1.15169	2.52911	-16.6145	5.54973e-57	1.70953e-55	118.69
PRKX	0.872983	3.60348	16.5724	1.00201e-56	3.04799e-55	118.102
IKBKB	-0.661947	4.35129	-16.5638	1.13123e-56	3.41969e-55	117.981
SLC7A5	1.09501	5.25719	16.5468	1.43449e-56	4.30966e-55	117.745
SIAH2	-0.836131	5.73086	-16.5325	1.75295e-56	5.20221e-55	117.545
FBXL7	-0.949505	3.85358	-16.5281	1.86604e-56	5.50425e-55	117.483
NPDC1	-0.904482	5.61165	-16.5125	2.3222e-56	6.80853e-55	117.266
BCAS1	-1.42041	2.98771	-16.5011	2.72349e-56	7.93725e-55	117.107
ATP8B1	-0.806101	5.09274	-16.4831	3.5008e-56	1.00819e-54	116.858
JRKL	0.715886	3.44668	16.4606	4.79326e-56	1.36933e-54	116.545
CCNG2	-0.764592	4.98921	-16.4604	4.81107e-56	1.36933e-54	116.541
MYBL2	1.18813	4.33905	16.4325	7.10483e-56	2.01042e-54	116.154
SRD5A1	0.769684	3.32717	16.4017	1.09036e-55	3.06749e-54	115.728
BTD	-0.585749	4.08122	-16.3999	1.11844e-55	3.11053e-54	115.702
EPOR	-0.640694	2.58312	-16.3567	2.0404e-55	5.61053e-54	115.104
C1orf21	-0.956779	4.47335	-16.3511	2.20708e-55	6.03476e-54	115.026
TJP3	-0.828382	4.8093	-16.3032	4.28934e-55	1.16035e-53	114.365
KLK6	1.78419	2.35725	16.3032	4.29142e-55	1.16035e-53	114.365
EXO1	0.913144	3.05353	16.296	4.74236e-55	1.2752e-53	114.265
CST2	-1.28272	2.65986	-16.2865	5.41229e-55	1.44734e-53	114.134
GRPR	-1.60697	2.56513	-16.2801	5.91023e-55	1.57186e-53	114.046
TBX19	0.588164	2.41113	16.2397	1.03495e-54	2.73757e-53	113.489
CCNB2	0.860585	3.75154	16.2209	1.34138e-54	3.52892e-53	113.231
PER2	-0.617522	3.96376	-16.22	1.35994e-54	3.55852e-53	113.218
NPAS1	-0.630717	1.32937	-16.2166	1.42508e-54	3.70901e-53	113.171
IL12RB2	0.914303	1.44423	16.2107	1.5458e-54	4.00182e-53	113.09
RIPK2	0.587761	4.56568	16.193	1.97399e-54	5.08328e-53	112.847
KCNN4	1.15818	3.88833	16.1576	3.217e-54	8.2406e-53	112.361
NXN	0.768031	4.05249	16.1506	3.54416e-54	9.0311e-53	112.265
EGLN2	-0.673204	3.25043	-16.1409	4.04923e-54	1.02644e-52	112.133
DOK1	-0.697494	3.82158	-16.0744	1.01093e-53	2.53618e-52	111.223
ADRA2A	-1.06521	3.67698	-16.0715	1.05204e-53	2.62578e-52	111.183
CRABP1	2.02166	3.14436	16.0618	1.20271e-53	2.98653e-52	111.05
DUSP5	-0.851169	5.2679	-16.061	1.21659e-53	3.00565e-52	111.039
KCNJ3	-2.00248	2.21676	-16.0523	1.37097e-53	3.36996e-52	110.92
HRK	0.752861	0.895745	16.0281	1.91116e-53	4.67418e-52	110.589
CCND1	-1.18834	6.7281	-16.0255	1.97801e-53	4.81349e-52	110.555
MRAS	0.757423	4.02249	16.0246	2.00504e-53	4.85499e-52	110.542
UBE2E3	0.815181	4.70522	15.9483	5.69271e-53	1.36485e-51	109.504
LZTFL1	-0.593175	3.52821	-15.9471	5.79171e-53	1.38178e-51	109.487
CLCN4	0.737961	1.8138	15.9033	1.05261e-52	2.45122e-51	108.893
AQP5	1.77327	2.3932	15.824	3.10058e-52	7.18597e-51	107.819
HSD17B8	-0.750499	4.43761	-15.8064	3.93449e-52	9.0383e-51	107.582
IRX5	-0.760332	5.42023	-15.8064	3.93696e-52	9.0383e-51	107.581
NRIP1	-0.92233	4.83154	-15.8045	4.04132e-52	9.23433e-51	107.555
BBOX1	1.33	2.58024	15.796	4.53306e-52	1.03095e-50	107.441
CNGA1	0.698161	1.3844	15.7829	5.41488e-52	1.22578e-50	107.264
TMSB10	0.620789	10.3147	15.7608	7.31216e-52	1.6476e-50	106.965
COX6C	-1.09879	7.41744	-15.728	1.14029e-51	2.5575e-50	106.524
SLC4A8	-0.950104	2.46544	-15.7217	1.24062e-51	2.76978e-50	106.44
PPP1R3C	-1.33774	3.56767	-15.7186	1.2944e-51	2.87665e-50	106.398
GIPR	-0.659577	1.54846	-15.6945	1.79158e-51	3.96347e-50	106.074
DUSP9	0.796128	1.13467	15.6826	2.10563e-51	4.63714e-50	105.914
ERBB3	-0.740811	6.10087	-15.6789	2.21265e-51	4.85089e-50	105.864
CCNA2	0.839395	3.81033	15.6632	2.73492e-51	5.96899e-50	105.654
GSTP1	1.05915	6.59599	15.6621	2.7759e-51	6.03138e-50	105.639
CHRM1	0.971205	1.56963	15.6143	5.28848e-51	1.14396e-49	104.998
KHDRBS3	0.773191	2.55269	15.5824	8.12256e-51	1.74923e-49	104.571
RET	-1.49185	3.63717	-15.5393	1.44881e-50	3.10632e-49	103.996
FOSL1	0.867284	1.87958	15.5295	1.6531e-50	3.52879e-49	103.865
AXIN2	-0.665187	2.5104	-15.3937	1.01628e-49	2.132e-48	102.059
EEF1A2	-1.83838	4.58342	-15.3704	1.38587e-49	2.88249e-48	101.751
ALDH6A1	-0.652166	4.23846	-15.3646	1.4969e-49	3.10018e-48	101.674
PDK2	-0.595787	3.52617	-15.3405	2.06245e-49	4.25338e-48	101.356
RHCG	0.966407	1.16537	15.3004	3.51217e-49	7.18224e-48	100.827
NBEA	-0.821136	2.42259	-15.2934	3.8557e-49	7.85175e-48	100.734
CYP39A1	0.894717	2.09698	15.2651	5.61188e-49	1.13804e-47	100.361
HEBP1	-0.721119	5.69208	-15.261	5.9215e-49	1.19585e-47	100.307
PKIB	-1.2113	4.39298	-15.2558	6.34358e-49	1.27579e-47	100.239
SMPD3	-0.758466	2.18645	-15.1898	1.51965e-48	3.0312e-47	99.3705
KCNK6	-0.794465	4.10036	-15.176	1.82148e-48	3.60372e-47	99.1904
B3GNT3	1.17511	2.2595	15.1462	2.70041e-48	5.29956e-47	98.799
S100A11	0.616714	9.26041	15.1296	3.36009e-48	6.56769e-47	98.5817
SULT1A1	-0.62562	3.19177	-15.0571	8.70921e-48	1.68875e-46	97.635
TRIP13	0.799172	3.7272	15.0395	1.09666e-47	2.11804e-46	97.4059
TRIM29	1.31532	3.15154	15.014	1.53266e-47	2.9368e-46	97.0732
GGH	0.977652	4.07875	14.9982	1.88455e-47	3.59691e-46	96.8678
CDON	-0.727766	2.70339	-14.9595	3.12424e-47	5.87091e-46	96.3653
BUB1	0.811954	2.92554	14.9533	3.38954e-47	6.32065e-46	96.2843
RASD2	0.905092	3.43932	14.9305	4.56106e-47	8.47277e-46	95.9892
LAMB2	-0.688262	6.0353	-14.9264	4.8106e-47	8.90236e-46	95.9363
RAB6B	0.696222	2.31435	14.8996	6.8185e-47	1.24996e-45	95.5896
SLC6A11	0.737561	1.2949	14.8995	6.83151e-47	1.24996e-45	95.5877
ENTPD5	-0.807996	3.60454	-14.8945	7.29009e-47	1.32887e-45	95.5231
CHI3L1	1.48996	4.80835	14.887	8.03853e-47	1.45441e-45	95.426
PTTG1	0.76284	4.37633	14.876	9.27395e-47	1.67171e-45	95.2839
SCRG1	1.03342	1.49847	14.854	1.23413e-46	2.20827e-45	94.9999
FABP5	0.931179	3.91707	14.8125	2.11444e-46	3.75584e-45	94.4648
KIF5C	-0.996694	2.7175	-14.802	2.42278e-46	4.28788e-45	94.3295
TGFB3	-0.833859	5.14682	-14.7773	3.33568e-46	5.88215e-45	94.0117
KRT18	-0.848882	7.72098	-14.774	3.48055e-46	6.11546e-45	93.9695
MKRN3	0.609449	1.06743	14.742	5.26826e-46	9.22324e-45	93.5575
DEFB1	1.45847	3.13376	14.7387	5.49586e-46	9.58722e-45	93.5155
CXADR	0.966711	3.40208	14.7314	6.03817e-46	1.04956e-44	93.422
AQP9	0.982389	2.17058	14.7188	7.10054e-46	1.22983e-44	93.2609
GTSE1	0.716345	3.09592	14.702	8.82646e-46	1.51796e-44	93.0447
MATN3	-1.08191	3.50941	-14.7003	9.02052e-46	1.54588e-44	93.023
GJB3	0.990003	1.83897	14.6955	9.59688e-46	1.63888e-44	92.9615
N4BP3	-0.782441	3.74944	-14.6864	1.07934e-45	1.83036e-44	92.8447
GRIK3	-1.1162	2.1824	-14.6856	1.08923e-45	1.84072e-44	92.8357
LMO4	0.821076	4.58044	14.6351	2.08656e-45	3.51394e-44	92.1897
NFATC4	-0.76029	3.59735	-14.6333	2.13623e-45	3.58519e-44	92.1663
GFRA3	0.845988	1.18885	14.5878	3.82894e-45	6.36023e-44	91.5864
SEC14L2	-1.0809	3.88651	-14.5786	4.30741e-45	7.10649e-44	91.4694
CACNG1	-0.97662	1.87873	-14.5218	8.90991e-45	1.46502e-43	90.7471
CARD10	-0.642204	3.39855	-14.4364	2.64561e-44	4.29205e-43	89.6657
HHEX	-0.725452	2.85622	-14.3929	4.59764e-44	7.38789e-43	89.1166
SLC2A5	0.638775	1.99999	14.3929	4.5994e-44	7.38789e-43	89.1162
S100A10	0.707019	7.13048	14.3813	5.32432e-44	8.52416e-43	88.9708
TRIM2	0.884359	3.29518	14.344	8.549e-44	1.35531e-42	88.5003
KLF5	1.02658	3.58772	14.3158	1.22024e-43	1.91578e-42	88.1468
SEMA3C	-1.0253	5.07331	-14.2882	1.72903e-43	2.68856e-42	87.8005
MSX2	-1.02288	3.22047	-14.286	1.77784e-43	2.75566e-42	87.7728
CPA3	-1.2581	3.96774	-14.2846	1.80995e-43	2.78766e-42	87.7551
KRT6A	1.54936	1.89164	14.274	2.07018e-43	3.17841e-42	87.6216
SETBP1	-0.77242	3.31926	-14.2647	2.32652e-43	3.54958e-42	87.5056
NCAM2	-1.01881	1.9822	-14.2369	3.30354e-43	5.00883e-42	87.1572
PRLR	-0.921859	4.93827	-14.2364	3.32334e-43	5.02319e-42	87.1513
ACACB	-0.703491	2.83732	-14.1909	5.88896e-43	8.76501e-42	86.5829
NFIB	0.93218	4.67537	14.1561	9.11156e-43	1.35201e-41	86.1493
STMN1	0.685441	5.40472	14.1324	1.22538e-42	1.81275e-41	85.855
CELSR2	-0.823598	4.59022	-14.0298	4.41119e-42	6.46664e-41	84.5825
KRT6B	1.71002	3.91059	14.0204	4.95983e-42	7.24909e-41	84.466
LDHB	0.943909	5.88993	13.9784	8.35909e-42	1.20366e-40	83.9475
MPP2	-0.804512	2.39344	-13.9681	9.50619e-42	1.36078e-40	83.8198
CCKBR	0.70916	0.76236	13.9415	1.32148e-41	1.87511e-40	83.4926
CTSF	-0.681953	5.82996	-13.9397	1.35124e-41	1.90623e-40	83.4705
CHST6	0.772817	1.2152	13.932	1.48631e-41	2.09072e-40	83.3758
ZIC1	0.864846	1.31095	13.8728	3.09015e-41	4.29708e-40	82.6488
ST14	0.601472	6.14438	13.8622	3.52033e-41	4.88132e-40	82.5194
FGF10	-1.33357	2.07206	-13.8499	4.0992e-41	5.65179e-40	82.3682
HSD17B2	0.832162	1.01117	13.8313	5.15443e-41	7.08661e-40	82.1406
OCA2	0.745119	0.602146	13.8243	5.61781e-41	7.70193e-40	82.0551
RAMP3	-0.900076	4.61168	-13.8146	6.328e-41	8.627e-40	81.9369
DOC2A	-0.704285	1.51164	-13.786	8.99966e-41	1.2167e-39	81.5871
RGS5	-0.823881	4.51248	-13.7714	1.07653e-40	1.45137e-39	81.4092
SLC9A3R1	-0.826399	7.12571	-13.7707	1.08555e-40	1.4595e-39	81.4009
GCNT2	0.788167	2.97126	13.734	1.70185e-40	2.26928e-39	80.9543
PEX11A	-0.686276	4.46991	-13.7236	1.93454e-40	2.5516e-39	80.827
TRPM4	-0.656078	4.58089	-13.687	3.02665e-40	3.93869e-39	80.3825
ZNF214	-0.677303	1.92348	-13.6595	4.23043e-40	5.46141e-39	80.05
PBX1	-0.717472	5.37223	-13.6496	4.77678e-40	6.15042e-39	79.9293
IFITM2	-0.66026	6.96368	-13.6487	4.82812e-40	6.20012e-39	79.9187
CBFA2T3	-0.791214	2.65114	-13.64	5.36848e-40	6.85784e-39	79.8134
ZNF91	-0.627606	3.52019	-13.6211	6.76194e-40	8.59279e-39	79.5842
CP	1.56832	2.97235	13.6003	8.70534e-40	1.10336e-38	79.3333
MIA	1.33905	2.15655	13.5941	9.38223e-40	1.18299e-38	79.2589
SLC4A11	0.850149	2.64987	13.5931	9.49946e-40	1.19467e-38	79.2466
ACOX2	-1.1848	3.38771	-13.5796	1.11865e-39	1.39961e-38	79.0843
FANCA	0.593959	2.09245	13.5722	1.22508e-39	1.52492e-38	78.994
MAPK4	0.751171	0.539817	13.5657	1.3252e-39	1.64534e-38	78.916
ARNTL2	0.740969	2.46011	13.562	1.38506e-39	1.71529e-38	78.8721
CACNG4	-1.26991	4.60669	-13.5458	1.68675e-39	2.08361e-38	78.6764
CASQ1	-0.676062	1.46306	-13.4686	4.28857e-39	5.25755e-38	77.7498
ULBP1	0.63106	1.23234	13.4633	4.57269e-39	5.58002e-38	77.6861
EFNA5	0.88432	3.2125	13.4633	4.57454e-39	5.58002e-38	77.6857
ODC1	0.662825	4.8569	13.4525	5.20805e-39	6.3369e-38	77.5569
VSNL1	0.841521	2.02508	13.4431	5.83527e-39	7.04922e-38	77.444
DAPK1	0.645332	3.2312	13.4431	5.83693e-39	7.04922e-38	77.4437
COL9A3	1.11617	1.77364	13.4334	6.55973e-39	7.88302e-38	77.3278
HSPA2	-0.955485	4.06539	-13.4174	7.94784e-39	9.52762e-38	77.1372
CD22	-0.723188	2.31518	-13.4095	8.7421e-39	1.0454e-37	77.0426
MMP12	1.22848	2.57458	13.3798	1.24941e-38	1.47594e-37	76.688
SOX8	0.983141	1.61087	13.3629	1.5306e-38	1.80374e-37	76.4865
ENPP1	-0.908356	4.21412	-13.3587	1.60971e-38	1.89238e-37	76.4365
PYY	-0.752025	1.32657	-13.3411	1.98704e-38	2.33034e-37	76.2274
RAB26	-0.813661	3.09046	-13.3324	2.20566e-38	2.58052e-37	76.1237
ADORA2B	0.676294	1.81977	13.3195	2.57417e-38	2.99009e-37	75.9703
NUCB2	-0.648436	4.97396	-13.3149	2.72001e-38	3.15198e-37	75.9156
DIAPH3	0.615703	2.26661	13.3028	3.14036e-38	3.63044e-37	75.7729
GALNT7	-0.822098	4.993	-13.3012	3.20158e-38	3.69244e-37	75.7538
SNAI1	0.603571	2.93444	13.2979	3.33152e-38	3.83321e-37	75.7143
MS4A2	-0.704908	1.7619	-13.2674	4.79293e-38	5.46304e-37	75.3532
STK39	-0.658218	4.67603	-13.2531	5.68852e-38	6.45361e-37	75.1831
CASP14	1.36431	1.55869	13.2494	5.9392e-38	6.72235e-37	75.1403
CDK6	0.750866	2.65047	13.2351	7.04539e-38	7.9559e-37	74.9707
MAP2	0.742792	2.25868	13.1916	1.18201e-37	1.32554e-36	74.457
THPO	-0.823407	1.8691	-13.181	1.33946e-37	1.49866e-36	74.3329
KLF2	-0.698257	5.18504	-13.1795	1.36335e-37	1.52189e-36	74.3153
BLVRA	-0.591052	5.81131	-13.1596	1.72646e-37	1.91842e-36	74.0809
SERPINB5	1.31247	2.91062	13.1107	3.08032e-37	3.39184e-36	73.5061
UCHL1	0.98499	3.38196	13.083	4.27434e-37	4.6854e-36	73.1809
NRTN	0.851753	1.83955	13.0557	5.89372e-37	6.43156e-36	72.862
EPHB6	0.749547	2.09622	13.05	6.30357e-37	6.83284e-36	72.7953
GPR19	0.593286	1.48691	13.0476	6.48303e-37	7.01176e-36	72.7674
EIF4EBP1	0.713906	5.80127	13.0333	7.67114e-37	8.24182e-36	72.6004
NMU	1.01526	1.45346	13.0323	7.76558e-37	8.3249e-36	72.5883
GALNT6	-1.02247	5.36588	-13.0289	8.08227e-37	8.64536e-36	72.5486
IGFBP2	-1.0252	5.10777	-13.0271	8.25308e-37	8.80872e-36	72.5278
CDT1	0.707828	3.22601	12.9771	1.48423e-36	1.57723e-35	71.9453
SLC22A4	-0.631859	2.39283	-12.9768	1.48972e-36	1.57963e-35	71.9416
BMPR1B	-1.70401	3.70318	-12.8973	3.77585e-36	3.96058e-35	71.0185
CPB1	-2.19377	3.0155	-12.8864	4.28775e-36	4.47821e-35	70.8923
LRP2	-1.34222	3.02917	-12.8738	4.9617e-36	5.14896e-35	70.7474
RORC	-0.790075	3.7161	-12.8432	7.08731e-36	7.2772e-35	70.3935
DLX5	0.788202	1.77058	12.8228	8.98141e-36	9.1833e-35	70.1585
HOXB2	-1.10228	4.51912	-12.8218	9.08435e-36	9.26908e-35	70.1471
MAOA	-0.986129	2.97345	-12.7769	1.52886e-35	1.54698e-34	69.6305
LAMP3	0.976502	3.11889	12.7275	2.70734e-35	2.72244e-34	69.0634
MMP7	1.38388	5.38438	12.7222	2.87995e-35	2.89004e-34	69.0021
ARNT2	-0.961957	3.94896	-12.7161	3.08777e-35	3.09222e-34	68.9329
SLC1A4	-0.622477	4.74205	-12.6737	5.0329e-35	5.01949e-34	68.4481
E2F2	0.595635	2.50529	12.6592	5.95111e-35	5.91103e-34	68.2818
TOB1	-0.683026	6.53992	-12.6548	6.25494e-35	6.18335e-34	68.2324
SLC1A2	-0.841254	1.79606	-12.5984	1.19464e-34	1.17224e-33	67.5904
IVL	0.735971	1.03551	12.5616	1.81975e-34	1.76781e-33	67.1728
SLC16A1	0.756811	3.65199	12.5161	3.06001e-34	2.95498e-33	66.6571
NFE2L3	0.684093	3.84521	12.4788	4.67389e-34	4.45163e-33	66.2369
TLE1	0.641644	4.23187	12.4558	6.07402e-34	5.71803e-33	65.9769
UGDH	-0.70683	5.47403	-12.4391	7.34051e-34	6.88367e-33	65.789
SERPINA6	-1.58892	1.83076	-12.4074	1.05067e-33	9.815e-33	65.4332
UCN	-0.636582	2.1878	-12.3954	1.2033e-33	1.11765e-32	65.2987
GPM6B	0.695257	2.89835	12.3525	1.95252e-33	1.7998e-32	64.8185
OPN3	0.590183	3.14414	12.3419	2.19996e-33	2.02405e-32	64.7001
THBS4	-1.09199	4.17931	-12.2922	3.84972e-33	3.50873e-32	64.145
RAMP1	-1.00727	4.17635	-12.2892	3.98133e-33	3.61514e-32	64.1117
EGR3	-0.941373	3.46465	-12.1874	1.24358e-32	1.10649e-31	62.9819
PLA2G4A	0.722507	2.11135	12.1777	1.38588e-32	1.23085e-31	62.8745
SLC4A7	-0.673499	3.99452	-12.1717	1.48149e-32	1.3086e-31	62.8083
HPX	-1.04966	3.10497	-12.1549	1.78631e-32	1.57215e-31	62.6227
LIPE	-0.814952	3.00489	-12.137	2.17872e-32	1.9106e-31	62.4258
OLFM1	-0.856176	3.02564	-12.128	2.40899e-32	2.10873e-31	62.3261
DUSP4	-1.00755	4.79181	-12.1147	2.79279e-32	2.43594e-31	62.1795
IQGAP2	-0.808266	3.82747	-12.0604	5.09802e-32	4.37602e-31	61.5827
BUB1B	0.607222	3.26831	12.0137	8.53249e-32	7.28555e-31	61.0719
EPHX2	-0.710675	3.92195	-11.9576	1.581e-31	1.34288e-30	60.4603
TXNIP	-0.585534	7.3601	-11.9493	1.73221e-31	1.46876e-30	60.3697
MMP17	-0.657583	2.46074	-11.9334	2.06318e-31	1.74332e-30	60.1964
CX3CR1	-0.783444	2.8987	-11.9076	2.73603e-31	2.2959e-30	59.9165
DKK1	1.06482	1.43001	11.8407	5.6797e-31	4.72532e-30	59.1923
OLFM2	0.697382	3.78577	11.8126	7.71663e-31	6.38722e-30	58.8884
MUC16	0.815745	1.38987	11.7706	1.21718e-30	9.92294e-30	58.4366
SLC7A4	-0.854083	1.61183	-11.7033	2.52056e-30	2.02102e-29	57.7149
EPHB3	0.68043	4.98029	11.7027	2.53549e-30	2.02964e-29	57.7091
SLC16A5	-0.664007	3.4934	-11.6285	5.63673e-30	4.43915e-29	56.9171
ATP1A2	-0.73689	1.25001	-11.6145	6.55502e-30	5.1374e-29	56.7675
S100A7	2.00173	2.91397	11.6133	6.63376e-30	5.19075e-29	56.7557
SLC34A2	1.17466	2.88197	11.5477	1.33901e-29	1.04105e-28	56.0595
MCC	-0.58742	3.4348	-11.529	1.63455e-29	1.25876e-28	55.8619
LBP	1.19077	2.15275	11.5242	1.71976e-29	1.32229e-28	55.8115
SLC38A3	0.702779	1.69829	11.5148	1.90113e-29	1.45713e-28	55.7121
SELENBP1	-0.616808	6.09628	-11.5124	1.95009e-29	1.49231e-28	55.6869
CYP7B1	0.608195	2.92489	11.4811	2.72158e-29	2.06002e-28	55.3566
CLDN1	0.94484	3.70016	11.4801	2.75117e-29	2.07918e-28	55.3458
SLC2A10	-0.689334	4.92905	-11.4558	3.55858e-29	2.67691e-28	55.0908
TLX1	0.713541	0.856835	11.4502	3.77509e-29	2.83103e-28	55.0323
SORD	-0.654515	4.26205	-11.3541	1.04205e-28	7.7194e-28	54.0261
NTN4	-1.03975	5.12686	-11.3325	1.30861e-28	9.65002e-28	53.8004
TRH	-1.05249	1.43781	-11.3232	1.44189e-28	1.06007e-27	53.7043
SEZ6L	-0.754165	1.18741	-11.3177	1.52839e-28	1.12197e-27	53.6466
MDFI	0.857331	4.07315	11.3106	1.647e-28	1.20722e-27	53.5725
NR4A2	-0.772458	3.91169	-11.2739	2.41924e-28	1.76528e-27	53.1916
TOM1L1	-0.585834	3.96707	-11.2373	3.54399e-28	2.57827e-27	52.8133
SIX3	0.779234	1.42286	11.2356	3.6103e-28	2.62259e-27	52.7949
CHST3	0.603935	3.27195	11.1834	6.218e-28	4.49673e-27	52.2563
HOXD8	-0.626322	3.22227	-11.1292	1.09061e-27	7.78353e-27	51.6997
RUNX3	0.655366	3.43338	11.099	1.49057e-27	1.05907e-26	51.3902
AZU1	-0.597661	1.20047	-11.0969	1.52248e-27	1.08016e-26	51.3692
NELL2	-1.09323	3.26548	-11.0939	1.57154e-27	1.11335e-26	51.3378
CDH19	0.686986	0.796227	11.0895	1.64335e-27	1.16084e-26	51.2935
BATF	-0.663974	4.85479	-11.0356	2.86379e-27	2.00836e-26	50.7434
GALNT3	0.824994	4.15772	11.0266	3.14058e-27	2.19615e-26	50.652
FOXD1	0.705029	0.894963	11.0245	3.21168e-27	2.23943e-26	50.6298
GBP1	0.743984	5.14541	10.9905	4.55191e-27	3.14243e-26	50.2844
CTNND2	-0.811932	2.28864	-10.9383	7.7584e-27	5.29595e-26	49.7563
TDO2	0.592063	2.08434	10.9146	9.88468e-27	6.7191e-26	49.5165
E2F1	0.587934	3.83783	10.898	1.17008e-26	7.92042e-26	49.3494
SOX9	0.718423	5.44124	10.7995	3.17469e-26	2.10507e-25	48.3611
GPRC5C	-0.689093	3.35848	-10.7679	4.36718e-26	2.884e-25	48.0453
GADD45G	-0.662047	4.10425	-10.7547	4.98717e-26	3.28451e-25	47.9139
GNA14	-0.651325	2.56033	-10.7445	5.52393e-26	3.62331e-25	47.8127
KLK10	1.09832	2.08778	10.6814	1.04007e-25	6.7392e-25	47.1862
ANXA3	0.81375	3.49014	10.6813	1.04127e-25	6.7392e-25	47.1851
ALDH1A3	0.662389	3.1888	10.6186	1.94679e-25	1.24093e-24	46.5656
IL2RA	0.598695	2.24398	10.6186	1.94795e-25	1.24093e-24	46.565
SLC5A1	0.912158	2.46909	10.5959	2.44003e-25	1.55237e-24	46.3421
SPTBN2	0.652871	3.80615	10.5722	3.08828e-25	1.95457e-24	46.1089
SCGB1D2	-2.01481	5.53911	-10.5614	3.43757e-25	2.16999e-24	46.0028
PVALB	-1.28473	1.91806	-10.561	3.45003e-25	2.17504e-24	45.9993
PIP	-1.94252	6.30321	-10.5471	3.95859e-25	2.49242e-24	45.8632
GJB5	0.754423	1.72632	10.5466	3.97909e-25	2.5021e-24	45.858
MAGEA4	0.830807	0.339	10.5377	4.3473e-25	2.72659e-24	45.7704
ME1	0.685379	3.52389	10.4443	1.09067e-24	6.72787e-24	44.8601
RPL39L	0.605915	4.66646	10.3753	2.14222e-24	1.30982e-23	44.1921
HDC	-0.638547	1.76678	-10.3741	2.16872e-24	1.32436e-23	44.18
HSPB1	-0.633538	7.84423	-10.369	2.27846e-24	1.38963e-23	44.1311
SERPINB7	0.667335	1.22296	10.3621	2.43886e-24	1.48189e-23	44.0638
CPE	-0.672498	5.68551	-10.3572	2.55699e-24	1.55173e-23	44.017
MYT1	-0.585807	1.2207	-10.3514	2.70481e-24	1.63532e-23	43.9614
AZGP1	-1.02536	8.2942	-10.3511	2.71257e-24	1.63798e-23	43.9586
CST9L	-0.591651	0.88812	-10.3357	3.1542e-24	1.89525e-23	43.8093
WNT4	-0.676134	2.75206	-10.3295	3.34876e-24	2.0072e-23	43.7501
CDC6	0.623402	3.07143	10.3195	3.69196e-24	2.19667e-23	43.6536
CITED1	-0.884481	1.65351	-10.309	4.08557e-24	2.42198e-23	43.5534
TM4SF1	0.742548	6.43215	10.2988	4.51089e-24	2.66762e-23	43.4554
SIM2	0.723032	1.85168	10.2698	5.97542e-24	3.49128e-23	43.1772
DGAT2	0.656362	3.14552	10.2683	6.061e-24	3.53461e-23	43.1632
CTSG	-0.695299	2.10674	-10.2453	7.57552e-24	4.38407e-23	42.9425
SFRP1	1.2816	4.37309	10.2298	8.79886e-24	5.08599e-23	42.7944
HLA-DOB	0.618496	2.6583	10.2156	1.00847e-23	5.80858e-23	42.6595
NCALD	0.599673	3.43388	10.1913	1.27468e-23	7.28868e-23	42.4278
LOXL4	0.637593	2.48173	10.1864	1.33541e-23	7.60171e-23	42.3817
AREG	-1.19715	3.73822	-10.154	1.82267e-23	1.03031e-22	42.074
MYCN	0.604202	1.72221	10.1439	2.00831e-23	1.1313e-22	41.9781
CILP	-0.963395	5.64151	-10.1313	2.26539e-23	1.27464e-22	41.859
BARX1	0.605968	1.09905	10.1221	2.47413e-23	1.38888e-22	41.7718
TM7SF2	-0.605396	3.85473	-10.1068	2.86239e-23	1.60314e-22	41.6276
ALCAM	-0.667914	5.63325	-10.0644	4.28678e-23	2.37088e-22	41.2282
PMAIP1	-0.66637	3.70319	-9.97899	9.63488e-23	5.23359e-22	40.4274
SULT2B1	-0.685533	3.08294	-9.96052	1.14699e-22	6.2165e-22	40.255
GHR	-0.604039	3.03563	-9.92851	1.55042e-22	8.36574e-22	39.957
ENPP5	-0.776518	4.45283	-9.89702	2.08389e-22	1.11946e-21	39.6647
ITGB8	0.643881	2.83546	9.87251	2.6217e-22	1.39757e-21	39.4377
SLC26A3	-0.666472	1.20951	-9.82662	4.0243e-22	2.13591e-21	39.0141
IER3	-0.59443	6.66536	-9.79846	5.23004e-22	2.74591e-21	38.755
PDK4	-0.756134	3.81256	-9.79728	5.28783e-22	2.77028e-21	38.7442
NPR3	0.639853	2.01294	9.76689	7.01129e-22	3.65353e-21	38.4653
CST5	-1.03109	1.43585	-9.70477	1.24518e-21	6.39271e-21	37.8977
GHRH	-0.594216	1.10068	-9.66103	1.86222e-21	9.48055e-21	37.5
SSTR2	-0.665136	2.29435	-9.64432	2.17081e-21	1.1017e-20	37.3485
GJA1	-0.759288	6.47189	-9.63951	2.26882e-21	1.14666e-20	37.3048
FADS2	0.834592	4.29411	9.63744	2.31231e-21	1.16743e-20	37.2861
SLC6A4	-0.797291	1.28084	-9.62785	2.52461e-21	1.27198e-20	37.1993
ID4	0.829796	3.90512	9.62011	2.71005e-21	1.364e-20	37.1292
ESPN	-0.668292	3.41269	-9.6133	2.88416e-21	1.44564e-20	37.0677
GZMB	0.767848	2.94318	9.54679	5.28903e-21	2.61869e-20	36.4686
XDH	0.630482	2.10734	9.53651	5.80713e-21	2.86839e-20	36.3763
ASCL1	-0.798698	1.01234	-9.4608	1.15228e-20	5.59697e-20	35.6994
IL20RA	-0.766713	3.22723	-9.4269	1.56377e-20	7.573e-20	35.3978
SCGB2A2	-1.96709	6.37066	-9.35315	3.02809e-20	1.45199e-19	34.7452
RGS2	0.635206	4.74987	9.15742	1.71187e-19	7.88237e-19	33.035
S100B	0.866076	2.68109	9.15588	1.73505e-19	7.98154e-19	33.0217
BEX1	-1.14204	1.85897	-9.11406	2.50171e-19	1.14006e-18	32.6605
KRT4	0.630827	1.02161	9.09171	3.04008e-19	1.38281e-18	32.4682
HOXB3	-0.616175	3.25416	-9.00042	6.71217e-19	2.97795e-18	31.6866
ADH1B	-1.04019	2.99864	-8.99863	6.81651e-19	3.02149e-18	31.6714
TGFBR3	-0.670073	3.51962	-8.98315	7.79077e-19	3.4408e-18	31.5396
FASN	-0.616764	6.708	-8.98241	7.84038e-19	3.45958e-18	31.5333
MAPK8IP2	-0.642494	3.25416	-8.93831	1.14585e-18	5.00164e-18	31.159
KCNK1	0.787079	3.92455	8.90122	1.57459e-18	6.81809e-18	30.8455
DLX2	-0.621926	1.19103	-8.66088	1.20069e-17	4.98612e-17	28.8423
FABP4	-1.16125	5.15711	-8.5651	2.66151e-17	1.08945e-16	28.0577
TAT	-0.955278	1.97287	-8.55885	2.8027e-17	1.1434e-16	28.0068
CYP2A6	-0.8966	1.66379	-8.47254	5.70138e-17	2.28384e-16	27.3071
KCNF1	-0.72808	2.21451	-8.4141	9.18839e-17	3.63576e-16	26.837
DSG1	0.627408	1.10554	8.33216	1.78528e-16	6.96788e-16	26.1828
CRLF1	0.586895	1.9382	8.21637	4.51941e-16	1.72037e-15	25.2683
KRT19	-0.585069	9.03419	-8.14473	7.98231e-16	3.00696e-15	24.7084
CEACAM5	-0.975072	2.79651	-8.10103	1.12698e-15	4.20306e-15	24.369
SLC1A1	-0.835908	3.41603	-8.08822	1.24639e-15	4.63775e-15	24.2699
EDN2	0.626493	3.07511	8.04837	1.70379e-15	6.29639e-15	23.9623
FOS	-0.692511	6.2444	-8.02572	2.0339e-15	7.4653e-15	23.7881
AK5	-0.617965	2.33933	-7.93056	4.25884e-15	1.53312e-14	23.0612
INSM1	-0.690089	1.30879	-7.87967	6.30283e-15	2.23911e-14	22.6758
GPD1	-0.734476	2.44574	-7.85791	7.44829e-15	2.62497e-14	22.5116
PCSK1N	0.727421	2.10943	7.85446	7.64771e-15	2.6933e-14	22.4856
ORM1	0.812575	1.49718	7.73317	1.92393e-14	6.63157e-14	21.5788
C7	-0.71171	2.77669	-7.71133	2.26855e-14	7.79185e-14	21.4169
CLCA2	0.869145	2.13879	7.63212	4.1092e-14	1.39078e-13	20.8333
SFRP2	-0.648383	7.83568	-7.53434	8.49172e-14	2.82111e-13	20.1205
KRT5	1.0187	4.54915	7.51702	9.64857e-14	3.19741e-13	19.9951
CYP4F8	-0.652376	1.18361	-7.50743	1.03538e-13	3.42338e-13	19.9258
DSG3	0.754734	2.3143	7.50156	1.08104e-13	3.56706e-13	19.8834
CSTA	0.586231	3.86455	7.48337	1.23554e-13	4.0494e-13	19.7523
CGA	-0.771639	0.947268	-7.33963	3.51447e-13	1.13353e-12	18.7265
CST4	-0.687101	2.09518	-7.05851	2.57569e-12	7.89414e-12	16.7738
PSCA	0.727301	2.53366	6.90486	7.42759e-12	2.20831e-11	15.7367
CLDN8	0.619401	3.13767	6.88417	8.55249e-12	2.53347e-11	15.5987
SFRP4	-0.595765	5.90888	-6.74281	2.21859e-11	6.44265e-11	14.6661
THRSP	-0.747542	3.69217	-6.70848	2.78897e-11	8.05574e-11	14.4423
HGD	-0.596585	2.31681	-6.60973	5.35479e-11	1.51522e-10	13.8047
GRB14	0.629309	2.29129	6.40325	2.0362e-10	5.57922e-10	12.5004
WFDC2	-0.77488	5.35897	-6.40226	2.04903e-10	5.60891e-10	12.4943
CEACAM6	-0.984064	4.63746	-6.37265	2.47383e-10	6.74518e-10	12.3104
ACTG2	0.660551	3.91081	6.33389	3.16189e-10	8.54464e-10	12.071
WIF1	0.591641	1.56001	6.2397	5.70782e-10	1.51472e-09	11.4951
COL17A1	-0.606719	2.58675	-6.23836	5.75593e-10	1.52665e-09	11.4869
TFAP2B	-0.818383	3.47187	-5.74424	1.11843e-08	2.71626e-08	8.60065
KRT15	0.647393	4.56577	5.46897	5.30459e-08	1.21551e-07	7.09149
S100P	0.670838	4.83656	5.10444	3.74697e-07	8.08714e-07	5.20265
SCGB2A1	-0.631766	3.96404	-4.64351	3.72811e-06	7.46082e-06	2.99466

[truncated: 5 more sheets: S11, S12, S13, S14, S15]
